# Supplementary material for: Spatial transcriptomics reveals novel genes during the remodelling of the embryonic human arterial valves
Source: PLoS Genet. 2023 Nov 27;19(11):e1010777. doi: 10.1371/journal.pgen.1010777 (PMC10703419; doi:10.1371/journal.pgen.1010777)
Supplement: S1 Table — Genes are ordered from highest (most differentially expressed) to lowest. (XLSX) [file pgen.1010777.s010.xlsx]

## Sheet: in
	p_val	avg_logFC	pct.1	pct.2	p_val_adj	cluster	gene
1	5.15231e-43	1.41432	0.965	0.956	2.96186e-38	0 Myocardium	MYH7
2	2.98068e-34	1.32892	0.961	0.904	1.71347e-29	0 Myocardium	MYL2
3	6.38761e-32	1.25378	0.933	0.843	3.67198e-27	0 Myocardium	SLC8A1
4	5.87821e-45	1.24572	0.993	0.952	3.37915e-40	0 Myocardium	MYL3
5	3.70318e-51	1.17955	1	1	2.12881e-46	0 Myocardium	TPM1
6	5.67536e-41	1.1644	1	0.943	3.26254e-36	0 Myocardium	TTN
7	1.88956e-20	1.13069	0.86	0.795	1.08623e-15	0 Myocardium	TNNI3
8	5.79113e-39	1.10108	0.982	0.948	3.32909e-34	0 Myocardium	HSPB7
9	4.5444e-23	1.05784	0.888	0.721	2.6124e-18	0 Myocardium	ANKRD1
10	6.00974e-43	1.05149	0.993	0.978	3.45476e-38	0 Myocardium	ACTC1
11	1.949e-22	1.04391	0.884	0.747	1.1204e-17	0 Myocardium	MYOZ2
12	6.00453e-20	1.0412	0.846	0.782	3.45176e-15	0 Myocardium	CKM
13	6.97731e-25	1.04104	0.951	0.908	4.01097e-20	0 Myocardium	SORBS2
14	1.8905e-38	1.03826	0.996	0.956	1.08677e-33	0 Myocardium	MYL4
15	1.31044e-23	1.00091	0.863	0.716	7.53321e-19	0 Myocardium	ENO3
16	3.73044e-36	0.999867	0.993	0.952	2.14448e-31	0 Myocardium	TNNT2
17	2.65021e-38	0.995011	0.989	0.952	1.5235e-33	0 Myocardium	TNNC1
18	4.61033e-08	0.971192	0.681	0.62	0.00265029	0 Myocardium	MB
19	1.19617e-19	0.952154	0.912	0.843	6.8763e-15	0 Myocardium	ACTN2
20	3.33651e-29	0.941905	0.993	0.961	1.91803e-24	0 Myocardium	TNNI1
21	1.35351e-12	0.940639	0.919	0.917	7.78078e-08	0 Myocardium	NPPA
22	6.21827e-16	0.913115	0.656	0.45	3.57464e-11	0 Myocardium	FGF12
23	6.48637e-08	0.910024	0.628	0.445	0.00372875	0 Myocardium	RBM24
24	1.81276e-15	0.903598	0.86	0.821	1.04208e-10	0 Myocardium	CRYAB
25	2.53927e-19	0.89216	0.905	0.777	1.45972e-14	0 Myocardium	PLN
26	3.58571e-08	0.882332	0.642	0.537	0.00206128	0 Myocardium	ADPRHL1
27	5.11926e-16	0.862504	0.73	0.507	2.94286e-11	0 Myocardium	SMYD1
28	3.83574e-32	0.857081	1	1	2.20502e-27	0 Myocardium	MT-RNR1
29	1.00658e-36	0.854047	1	0.996	5.78645e-32	0 Myocardium	MYL7
30	7.59472e-11	0.84799	0.828	0.755	4.3659e-06	0 Myocardium	MYBPC3
31	2.38099e-24	0.833605	1	1	1.36874e-19	0 Myocardium	MT-ND3
32	1.01457e-19	0.822013	0.856	0.703	5.83235e-15	0 Myocardium	SLC25A4
33	1.61283e-10	0.815256	0.888	0.913	9.27151e-06	0 Myocardium	CRIP2
34	2.31212e-08	0.798829	0.761	0.712	0.00132914	0 Myocardium	PFKP
35	7.62707e-14	0.789096	0.881	0.808	4.3845e-09	0 Myocardium	EEF1A2
36	3.21895e-11	0.785668	0.768	0.616	1.85045e-06	0 Myocardium	PPP1R1A
37	9.99583e-17	0.780748	0.923	0.882	5.7462e-12	0 Myocardium	MDH1
38	5.844e-15	0.778407	0.8	0.651	3.35948e-10	0 Myocardium	FABP3
39	1.94431e-08	0.778219	0.646	0.581	0.00111771	0 Myocardium	LGALS3
40	1.7735e-11	0.773394	0.975	0.978	1.01952e-06	0 Myocardium	GAPDH
41	1.57336e-09	0.756791	0.632	0.476	9.04459e-05	0 Myocardium	PKP2
42	1.21986e-15	0.744731	0.912	0.795	7.01251e-11	0 Myocardium	PDLIM5
43	1.11101e-06	0.741683	0.593	0.533	0.0638673	0 Myocardium	COX6A2
44	1.39119e-15	0.737491	0.884	0.655	7.99737e-11	0 Myocardium	TECRL
45	3.84613e-06	0.734278	0.891	0.934	0.221098	0 Myocardium	LDHA
46	4.04306e-30	0.729903	1	1	2.32419e-25	0 Myocardium	MT-CO2
47	3.71246e-25	0.727057	0.996	0.991	2.13414e-20	0 Myocardium	MYL9
48	8.68667e-35	0.71852	1	1	4.99362e-30	0 Myocardium	MT-RNR2
49	6.65756e-08	0.704445	0.947	0.978	0.00382716	0 Myocardium	ENO1
50	7.59604e-10	0.701082	0.888	0.86	4.36666e-05	0 Myocardium	PKM
51	6.59415e-06	0.700774	0.519	0.406	0.379072	0 Myocardium	BMP7
52	1.98637e-08	0.699877	0.716	0.655	0.00114188	0 Myocardium	POPDC2
53	3.6787e-17	0.696581	0.926	0.76	2.11474e-12	0 Myocardium	NEBL
54	0.000262282	0.691453	0.688	0.686	1	0 Myocardium	BNIP3
55	9.91594e-14	0.665373	0.993	0.991	5.70028e-09	0 Myocardium	MT-ND1
56	4.65552e-06	0.662498	0.754	0.725	0.267627	0 Myocardium	SNTA1
57	1.17577e-09	0.661424	0.891	0.9	6.75905e-05	0 Myocardium	ATP5MC3
58	1.32086e-06	0.659923	0.611	0.511	0.0759307	0 Myocardium	PDK1
59	0.00550131	0.654695	0.432	0.384	1	0 Myocardium	NPPB
60	1.3286e-07	0.654148	0.611	0.498	0.00763756	0 Myocardium	MTUS2
61	3.88599e-07	0.641642	0.432	0.245	0.022339	0 Myocardium	POPDC3
62	0.000895278	0.631184	0.716	0.694	1	0 Myocardium	PDLIM1
63	2.35378e-11	0.62936	0.575	0.358	1.35309e-06	0 Myocardium	LMOD2
64	1.10466e-07	0.62658	0.639	0.507	0.00635026	0 Myocardium	BMP5
65	3.79869e-05	0.620972	0.618	0.533	1	0 Myocardium	DSP
66	0.000348522	0.619787	0.863	0.891	1	0 Myocardium	NDUFS6
67	4.65468e-07	0.619153	0.923	0.956	0.0267579	0 Myocardium	COX6B1
68	5.03741e-08	0.616298	0.719	0.629	0.00289581	0 Myocardium	NKX2-5
69	2.99045e-08	0.614796	0.965	0.978	0.00171909	0 Myocardium	MT-ND5
70	7.70823e-08	0.608743	0.842	0.803	0.00443115	0 Myocardium	RRAD
71	7.33385e-16	0.60567	0.811	0.559	4.21594e-11	0 Myocardium	SMPX
72	1.22046e-14	0.596278	1	1	7.01593e-10	0 Myocardium	MT-ATP6
73	1.68669e-05	0.591817	0.877	0.908	0.969609	0 Myocardium	TPI1
74	4.31834e-06	0.591576	0.691	0.598	0.248244	0 Myocardium	FHL2
75	0.00641123	0.589333	0.698	0.716	1	0 Myocardium	MMP15
76	2.14416e-09	0.588171	0.982	0.983	0.000123259	0 Myocardium	MT-ND2
77	4.79432e-07	0.582633	0.93	0.974	0.0275606	0 Myocardium	COX8A
78	1.78624e-08	0.581106	0.846	0.786	0.00102684	0 Myocardium	GPI
79	1.14862e-08	0.579353	0.807	0.707	0.000660298	0 Myocardium	CSRP3
80	2.84439e-06	0.578088	0.793	0.821	0.163513	0 Myocardium	ATP5PD
81	7.75438e-10	0.569347	0.926	0.856	4.45768e-05	0 Myocardium	MT-ND4L
82	0.000109222	0.567521	0.611	0.533	1	0 Myocardium	USP28
83	0.000236267	0.566894	0.544	0.472	1	0 Myocardium	MITF
84	0.00302238	0.56438	0.681	0.659	1	0 Myocardium	COL4A2
85	7.81686e-05	0.562922	0.474	0.38	1	0 Myocardium	CORIN
86	7.37283e-18	0.561172	1	1	4.23835e-13	0 Myocardium	MT-ND4
87	0.00142391	0.554903	0.853	0.9	1	0 Myocardium	IDH2
88	6.382e-05	0.554317	0.723	0.734	1	0 Myocardium	ATP5MC1
89	0.00408075	0.553869	0.354	0.266	1	0 Myocardium	CASZ1
90	0.00224291	0.551434	0.744	0.755	1	0 Myocardium	COL4A1
91	0.00258488	0.546954	0.449	0.406	1	0 Myocardium	HSPB3
92	2.91962e-09	0.537779	0.681	0.52	0.000167837	0 Myocardium	RYR2
93	2.69456e-08	0.535253	0.968	0.978	0.00154899	0 Myocardium	ATP5F1A
94	0.00621751	0.533932	0.221	0.14	1	0 Myocardium	SH3BGR
95	9.84246e-09	0.530531	0.733	0.581	0.000565803	0 Myocardium	MYOM1
96	0.000255517	0.525625	0.344	0.236	1	0 Myocardium	CKMT2
97	0.000472363	0.523704	0.579	0.515	1	0 Myocardium	STK39
98	0.00201778	0.513604	0.456	0.371	1	0 Myocardium	PERP
99	0.00714867	0.513144	0.326	0.249	1	0 Myocardium	LINC01405
100	0.000124771	0.501169	0.821	0.891	1	0 Myocardium	LDHB
101	4.93188e-07	0.499706	0.453	0.275	0.0283514	0 Myocardium	TRIM63
102	0.000557425	0.499534	0.828	0.869	1	0 Myocardium	ATP1A1
103	7.86e-13	0.498534	1	1	4.5184e-08	0 Myocardium	MT-CO1
104	0.00415047	0.498357	0.758	0.812	1	0 Myocardium	CYC1
105	0.00137024	0.493801	0.674	0.729	1	0 Myocardium	MTRNR2L1
106	2.45451e-05	0.493146	0.495	0.345	1	0 Myocardium	CCDC141
107	0.000868104	0.492677	0.453	0.349	1	0 Myocardium	MASP1
108	4.58419e-08	0.490053	0.646	0.502	0.00263527	0 Myocardium	MLF1
109	0.00189395	0.488707	0.368	0.262	1	0 Myocardium	FAM189A2
110	0.00014702	0.486328	0.519	0.41	1	0 Myocardium	XIRP1
111	0.000909877	0.483152	0.691	0.686	1	0 Myocardium	COX7A1
112	2.26774e-09	0.481194	0.902	0.808	0.000130363	0 Myocardium	LDB3
113	5.00685e-07	0.477813	0.961	0.978	0.0287824	0 Myocardium	ATP5F1B
114	4.38079e-07	0.475277	0.874	0.886	0.0251834	0 Myocardium	LAPTM4B
115	1.3775e-11	0.471717	1	1	7.9187e-07	0 Myocardium	MT-CYB
116	5.54211e-05	0.471199	0.291	0.162	1	0 Myocardium	TMEM163
117	0.00261231	0.470763	0.572	0.493	1	0 Myocardium	BVES
118	1.69952e-05	0.465157	0.474	0.319	0.976987	0 Myocardium	TCEA3
119	0.00796271	0.462595	0.519	0.45	1	0 Myocardium	PGM1
120	0.00899005	0.461315	0.737	0.734	1	0 Myocardium	KRT18
121	0.00251019	0.459165	0.491	0.419	1	0 Myocardium	AGL
122	3.27442e-05	0.454513	0.467	0.354	1	0 Myocardium	UNC45B
123	0.000675371	0.449403	0.828	0.865	1	0 Myocardium	MT-ND6
124	1.05044e-08	0.44934	0.993	0.991	0.000603857	0 Myocardium	HSPB1
125	0.00799934	0.442609	0.579	0.563	1	0 Myocardium	PPIF
126	7.39961e-05	0.440823	0.94	0.948	1	0 Myocardium	NREP
127	2.48577e-05	0.439665	0.881	0.895	1	0 Myocardium	KTN1
128	0.00721459	0.438609	0.291	0.21	1	0 Myocardium	MYH7B
129	1.43868e-05	0.436151	0.442	0.301	0.827038	0 Myocardium	RRAGD
130	8.65328e-06	0.4335	0.726	0.664	0.497443	0 Myocardium	VDAC2
131	3.927e-05	0.431461	0.793	0.734	1	0 Myocardium	UGP2
132	0.0021012	0.430584	0.488	0.41	1	0 Myocardium	ATP1B1
133	0.000912205	0.423129	0.786	0.764	1	0 Myocardium	CYCS
134	0.000416744	0.42183	0.516	0.437	1	0 Myocardium	NAV1
135	0.00413977	0.419039	0.793	0.76	1	0 Myocardium	CDH2
136	0.000106933	0.417202	0.761	0.694	1	0 Myocardium	MAP3K20
137	0.00153043	0.414271	0.656	0.655	1	0 Myocardium	BZW2
138	0.000548881	0.414087	0.926	0.913	1	0 Myocardium	QKI
139	0.00412185	0.411097	0.67	0.638	1	0 Myocardium	CHCHD10
140	0.000144769	0.410576	0.646	0.55	1	0 Myocardium	CAP2
141	0.00206455	0.40984	0.688	0.638	1	0 Myocardium	ZNF91
142	0.00223814	0.405962	0.225	0.131	1	0 Myocardium	IRX4
143	0.000780057	0.39812	0.523	0.428	1	0 Myocardium	MYLK3
144	0.0013746	0.397454	0.372	0.559	1	0 Myocardium	PDCD6IP
145	7.7586e-05	0.392147	0.372	0.249	1	0 Myocardium	FGF13
146	0.00580675	0.392127	0.347	0.271	1	0 Myocardium	RBM20
147	0.00249847	0.388972	0.902	0.948	1	0 Myocardium	ATP5MC2
148	0.00014108	0.386605	0.667	0.686	1	0 Myocardium	MT-TC
149	0.00674386	0.386405	0.719	0.681	1	0 Myocardium	MTATP6P1
150	0.00210124	0.382633	0.379	0.301	1	0 Myocardium	FRMD3
151	0.00212763	0.382569	0.298	0.21	1	0 Myocardium	MIR133A1HG
152	0.0020926	0.382505	0.428	0.336	1	0 Myocardium	ITGB1BP2
153	0.00263393	0.37978	0.305	0.485	1	0 Myocardium	SCAF8
154	0.00133884	0.37951	0.66	0.721	1	0 Myocardium	MT-TY
155	0.00110747	0.378693	0.439	0.345	1	0 Myocardium	PLEKHA7
156	0.00955343	0.374112	0.814	0.895	1	0 Myocardium	TGM2
157	9.0968e-10	0.372396	0.996	0.991	5.22939e-05	0 Myocardium	YBX1
158	0.00271079	0.370851	0.533	0.476	1	0 Myocardium	GOT1
159	0.000149076	0.369262	0.309	0.179	1	0 Myocardium	CPVL
160	6.20476e-05	0.363927	0.449	0.301	1	0 Myocardium	LRATD2
161	0.00287133	0.36192	0.491	0.415	1	0 Myocardium	VEGFA
162	8.99989e-07	0.360667	0.709	0.659	0.0517368	0 Myocardium	MTRNR2L8
163	1.54568e-05	0.358636	0.828	0.808	0.888547	0 Myocardium	COX5A
164	0.00199123	0.357317	0.484	0.402	1	0 Myocardium	SYNPO2L
165	0.00959556	0.355336	0.6	0.524	1	0 Myocardium	MTCO1P12
166	0.00256395	0.35448	0.26	0.41	1	0 Myocardium	ARIH2
167	3.84551e-05	0.351757	0.189	0.367	1	0 Myocardium	TDP2
168	0.00551658	0.34919	0.53	0.502	1	0 Myocardium	FAM162A
169	0.00148494	0.347887	0.467	0.358	1	0 Myocardium	TRIM55
170	0.000106966	0.344616	0.389	0.245	1	0 Myocardium	RCAN2
171	6.60396e-05	0.344005	0.375	0.249	1	0 Myocardium	BANCR
172	0.00515594	0.342808	0.881	0.926	1	0 Myocardium	UQCRH
173	0.000813957	0.342124	0.256	0.419	1	0 Myocardium	LYRM7
174	0.00012478	0.339527	0.874	0.9	1	0 Myocardium	COX7B
175	0.00165359	0.339505	0.291	0.188	1	0 Myocardium	PPARGC1A
176	3.25202e-06	0.337913	0.228	0.083	0.186946	0 Myocardium	STAT4
177	0.000222617	0.329705	0.537	0.428	1	0 Myocardium	ALPK2
178	8.39076e-05	0.329324	0.34	0.205	1	0 Myocardium	LRRC10
179	5.67545e-10	0.328109	1	1	3.26259e-05	0 Myocardium	MT-CO3
180	1.07454e-05	0.325799	0.961	0.996	0.617713	0 Myocardium	COX7C
181	0.00814446	0.324817	0.926	0.965	1	0 Myocardium	COX4I1
182	0.000440154	0.322706	0.228	0.118	1	0 Myocardium	SLC1A3
183	0.00344971	0.321912	0.2	0.328	1	0 Myocardium	FXR2
184	0.000787391	0.319273	0.291	0.485	1	0 Myocardium	WDR33
185	4.95323e-07	0.313343	0.379	0.197	0.0284742	0 Myocardium	AKAP6
186	0.000621253	0.313007	0.414	0.314	1	0 Myocardium	PRKAA2
187	7.56569e-05	0.307647	0.751	0.681	1	0 Myocardium	NEXN
188	4.00147e-07	0.306581	0.189	0.402	0.0230029	0 Myocardium	GPATCH2L
189	0.00629704	0.306519	0.337	0.48	1	0 Myocardium	FUNDC2
190	0.00615477	0.305936	0.33	0.467	1	0 Myocardium	SLC25A1
191	0.000418082	0.303661	0.958	0.969	1	0 Myocardium	SELENOW
192	0.00993443	0.299667	0.295	0.227	1	0 Myocardium	MT3
193	0.00945243	0.295701	0.632	0.799	1	0 Myocardium	HDAC2
194	1.97395e-05	0.294739	0.849	0.886	1	0 Myocardium	ATP5MD
195	0.00103876	0.292929	0.232	0.402	1	0 Myocardium	LTN1
196	0.00381022	0.289601	0.288	0.432	1	0 Myocardium	ATXN1
197	0.00234635	0.28681	0.225	0.131	1	0 Myocardium	AC245297.1
198	0.00110312	0.277801	0.246	0.415	1	0 Myocardium	AP3B1
199	2.83739e-07	0.276744	0.267	0.541	0.016311	0 Myocardium	PSMC6
200	6.30189e-05	0.275455	0.27	0.463	1	0 Myocardium	EVI5
201	0.000386974	0.27522	0.168	0.07	1	0 Myocardium	LPL
202	0.000131238	0.273171	0.154	0.314	1	0 Myocardium	NSMCE2
203	0.000677481	0.272002	0.196	0.096	1	0 Myocardium	TMEM71
204	0.000404229	0.271487	0.172	0.319	1	0 Myocardium	LUC7L
205	0.00568363	0.270743	0.368	0.284	1	0 Myocardium	ANXA3
206	0.00226366	0.269527	0.446	0.349	1	0 Myocardium	COL21A1
207	0.000228386	0.26936	0.382	0.598	1	0 Myocardium	RFC1
208	0.00916249	0.268468	0.165	0.279	1	0 Myocardium	ACYP2
209	0.00135027	0.266692	0.284	0.437	1	0 Myocardium	UBE2Z
210	0.00647599	0.265584	0.277	0.397	1	0 Myocardium	NT5C
211	3.65858e-06	0.263977	0.912	0.926	0.210317	0 Myocardium	ATP5PF
212	0.000827665	0.258511	0.168	0.074	1	0 Myocardium	SLC5A1
213	0.000142256	0.258414	0.193	0.354	1	0 Myocardium	CNOT4
214	0.00677355	0.257654	0.232	0.376	1	0 Myocardium	PEF1
215	2.00949e-05	0.255402	0.158	0.336	1	0 Myocardium	STXBP3
216	0.00708078	0.254688	0.965	0.978	1	0 Myocardium	NDUFA4
217	0.00141788	0.254202	0.256	0.406	1	0 Myocardium	NUDCD2
218	7.56025e-08	0.253074	0.042	0.192	0.00434609	0 Myocardium	MFAP3L
219	2.53356e-05	0.253069	0.063	0.188	1	0 Myocardium	RNF169
220	0.00141413	0.251511	0.418	0.611	1	0 Myocardium	VASP
221	0.00952153	0.250901	0.316	0.485	1	0 Myocardium	CTDSPL
222	0.00481973	0.250311	0.846	0.86	1	0 Myocardium	SLC25A5
223	1.82088e-06	-0.25033	0.119	0.284	0.104675	0 Myocardium	RFX1
224	6.43666e-09	-0.250361	0.053	0.227	0.000370018	0 Myocardium	AL139220.2
225	0.00411194	-0.250764	0.088	0.175	1	0 Myocardium	LARP6
226	1.68768e-05	-0.250793	0.288	0.459	0.97018	0 Myocardium	USP10
227	0.000158092	-0.250852	0.165	0.301	1	0 Myocardium	MAP3K3
228	9.13426e-06	-0.250859	0.088	0.227	0.525092	0 Myocardium	PIGC
229	2.75023e-05	-0.250967	0.211	0.376	1	0 Myocardium	FBH1
230	3.88246e-06	-0.251056	0.723	0.908	0.223187	0 Myocardium	GNB2
231	8.85941e-11	-0.251066	0.249	0.541	5.09292e-06	0 Myocardium	RAB22A
232	2.61347e-06	-0.251245	0.372	0.568	0.150238	0 Myocardium	CHCHD1
233	1.26377e-07	-0.251278	0.488	0.738	0.00726493	0 Myocardium	POLR1D
234	5.38502e-06	-0.251282	0.235	0.424	0.309563	0 Myocardium	HDGFL2
235	3.01593e-09	-0.251409	0.596	0.799	0.000173374	0 Myocardium	YY1
236	1.95282e-12	-0.251462	0.084	0.336	1.1226e-07	0 Myocardium	TSHZ2
237	0.00058103	-0.251786	0.175	0.306	1	0 Myocardium	KIRREL1
238	0.000176169	-0.251825	0.228	0.384	1	0 Myocardium	CSTF2T
239	7.6448e-05	-0.25214	0.179	0.336	1	0 Myocardium	ANTKMT
240	2.3868e-06	-0.252155	0.502	0.721	0.137207	0 Myocardium	UBA1
241	7.34717e-08	-0.252318	0.158	0.367	0.0042236	0 Myocardium	B4GALT1
242	5.78506e-06	-0.252427	0.119	0.279	0.33256	0 Myocardium	USF3
243	1.13454e-05	-0.252655	0.214	0.393	0.6522	0 Myocardium	PNPLA8
244	3.18692e-14	-0.25266	0.109	0.393	1.83203e-09	0 Myocardium	YOD1
245	1.37828e-12	-0.253004	0.168	0.445	7.92317e-08	0 Myocardium	PRDX1
246	4.28853e-06	-0.253149	0.179	0.362	0.24653	0 Myocardium	SEMA3A
247	9.21578e-10	-0.253202	0.305	0.585	5.29778e-05	0 Myocardium	KAT6A
248	1.35112e-05	-0.253259	0.161	0.328	0.776707	0 Myocardium	SGK1
249	8.1149e-10	-0.253309	0.225	0.472	4.66493e-05	0 Myocardium	SYNPO2
250	2.87513e-06	-0.253562	0.098	0.253	0.16528	0 Myocardium	KLHL12
251	0.000209623	-0.253633	0.796	0.908	1	0 Myocardium	CBX5
252	6.88913e-06	-0.253643	0.432	0.668	0.396029	0 Myocardium	TCEAL8
253	3.50764e-07	-0.253764	0.326	0.568	0.020164	0 Myocardium	CIZ1
254	9.78308e-08	-0.254016	0.077	0.253	0.0056239	0 Myocardium	RALGAPA2
255	8.558e-07	-0.254272	0.33	0.563	0.0491965	0 Myocardium	PRDX4
256	2.36952e-08	-0.254538	0.414	0.686	0.00136214	0 Myocardium	DCAF7
257	9.39171e-08	-0.254589	0.2	0.428	0.00539892	0 Myocardium	WDFY1
258	1.79954e-07	-0.254653	0.302	0.55	0.0103448	0 Myocardium	RNASE1
259	5.09291e-08	-0.254817	0.481	0.681	0.00292771	0 Myocardium	PA2G4
260	6.73678e-13	-0.254955	0.411	0.712	3.8727e-08	0 Myocardium	MBNL1
261	2.50009e-06	-0.25511	0.154	0.332	0.14372	0 Myocardium	RP9
262	7.35496e-06	-0.255143	0.126	0.284	0.422807	0 Myocardium	C6orf120
263	3.87861e-10	-0.255171	0.056	0.249	2.22966e-05	0 Myocardium	TCP11L2
264	3.0813e-07	-0.255515	0.123	0.306	0.0177132	0 Myocardium	APLNR
265	4.71044e-10	-0.255684	0.27	0.537	2.70785e-05	0 Myocardium	GAPVD1
266	1.15077e-09	-0.255722	0.361	0.616	6.61531e-05	0 Myocardium	LEPROT
267	0.000277643	-0.255846	0.256	0.415	1	0 Myocardium	ITGA9
268	8.71839e-05	-0.256083	0.116	0.253	1	0 Myocardium	PRSS23
269	7.48632e-09	-0.256122	0.161	0.38	0.000430359	0 Myocardium	TRO
270	7.90112e-05	-0.256214	0.098	0.223	1	0 Myocardium	SERINC2
271	2.16794e-05	-0.256299	0.246	0.419	1	0 Myocardium	EPHA7
272	6.8632e-05	-0.256317	0.077	0.197	1	0 Myocardium	MRPS18C
273	8.56172e-10	-0.256329	0.284	0.55	4.92179e-05	0 Myocardium	AMFR
274	1.78817e-06	-0.256476	0.144	0.319	0.102795	0 Myocardium	ORMDL3
275	8.14087e-05	-0.256592	0.2	0.349	1	0 Myocardium	PLAGL2
276	6.81828e-10	-0.25666	0.105	0.328	3.91956e-05	0 Myocardium	FMNL3
277	3.55099e-09	-0.256663	0.358	0.616	0.000204132	0 Myocardium	CAT
278	5.77023e-08	-0.256675	0.246	0.476	0.00331707	0 Myocardium	DCTN5
279	2.23228e-06	-0.256742	0.098	0.262	0.128325	0 Myocardium	ABHD5
280	2.6419e-05	-0.25683	0.46	0.642	1	0 Myocardium	SH3GL1
281	6.34596e-05	-0.257022	0.47	0.629	1	0 Myocardium	CHP1
282	1.53506e-10	-0.257044	0.081	0.301	8.82442e-06	0 Myocardium	PAK1
283	2.83078e-08	-0.257257	0.053	0.218	0.0016273	0 Myocardium	MGAT3
284	3.53145e-08	-0.257435	0.309	0.546	0.00203009	0 Myocardium	GNAQ
285	3.63021e-06	-0.257607	0.463	0.699	0.208686	0 Myocardium	UBE2E3
286	0.000171811	-0.257616	0.228	0.367	1	0 Myocardium	DLST
287	0.000387932	-0.25808	0.13	0.249	1	0 Myocardium	C11orf96
288	4.93448e-05	-0.258354	0.344	0.528	1	0 Myocardium	HIST2H2AC
289	8.65627e-07	-0.258423	0.049	0.183	0.0497614	0 Myocardium	SEMA7A
290	0.00218146	-0.258432	0.06	0.14	1	0 Myocardium	SOX8
291	1.69723e-14	-0.258467	0.112	0.406	9.75668e-10	0 Myocardium	BAX
292	8.7992e-05	-0.2587	0.105	0.236	1	0 Myocardium	BLOC1S4
293	0.000250021	-0.258736	0.186	0.336	1	0 Myocardium	CEBPZ
294	5.99538e-06	-0.258769	0.151	0.323	0.34465	0 Myocardium	PANK2
295	6.01793e-10	-0.258818	0.204	0.463	3.45946e-05	0 Myocardium	COL9A3
296	2.05348e-08	-0.25913	0.123	0.328	0.00118047	0 Myocardium	FOXN2
297	1.32242e-13	-0.259232	0.396	0.734	7.60205e-09	0 Myocardium	CMPK1
298	3.27576e-10	-0.259257	0.225	0.489	1.88311e-05	0 Myocardium	BSDC1
299	0.00213161	-0.259366	0.246	0.367	1	0 Myocardium	CNOT1
300	1.06306e-08	-0.259453	0.116	0.328	0.000611109	0 Myocardium	FBXO22
301	0.000473242	-0.259458	0.091	0.197	1	0 Myocardium	CDKN2AIP
302	1.44182e-06	-0.259553	0.105	0.266	0.0828843	0 Myocardium	COL6A6
303	3.21335e-06	-0.259989	0.088	0.236	0.184722	0 Myocardium	FMNL2
304	0.000377325	-0.260192	0.186	0.323	1	0 Myocardium	CHMP7
305	0.000180713	-0.260311	0.204	0.362	1	0 Myocardium	TP53I3
306	7.814e-07	-0.260665	0.281	0.502	0.0449195	0 Myocardium	SNW1
307	2.84294e-10	-0.260718	0.253	0.541	1.63429e-05	0 Myocardium	FAM114A1
308	0.00101882	-0.26075	0.091	0.197	1	0 Myocardium	LRMDA
309	0.00261672	-0.261301	0.053	0.127	1	0 Myocardium	PLP1
310	9.65369e-09	-0.26146	0.049	0.214	0.000554952	0 Myocardium	RGS6
311	3.26887e-08	-0.261496	0.2	0.432	0.00187914	0 Myocardium	SGMS1
312	3.71632e-08	-0.261593	0.186	0.419	0.00213636	0 Myocardium	DPY19L3
313	7.14815e-12	-0.261908	0.27	0.55	4.10918e-07	0 Myocardium	SENP5
314	1.00327e-11	-0.261974	0.077	0.314	5.76738e-07	0 Myocardium	SALL1
315	7.06642e-09	-0.262254	0.316	0.581	0.00040622	0 Myocardium	NT5DC2
316	1.44168e-10	-0.262425	0.147	0.389	8.28762e-06	0 Myocardium	SECISBP2
317	9.23775e-05	-0.26274	0.074	0.188	1	0 Myocardium	ADAT1
318	6.79369e-10	-0.262821	0.312	0.559	3.90542e-05	0 Myocardium	MOB1B
319	2.45879e-08	-0.26347	0.54	0.812	0.00141346	0 Myocardium	SF3B1
320	2.32999e-09	-0.263491	0.453	0.725	0.000133942	0 Myocardium	YWHAH
321	1.13156e-09	-0.263774	0.112	0.328	6.50488e-05	0 Myocardium	SLC10A3
322	0.00540999	-0.26405	0.214	0.314	1	0 Myocardium	PLCD1
323	9.41439e-05	-0.26417	0.246	0.397	1	0 Myocardium	DDX23
324	4.69362e-06	-0.264282	0.137	0.306	0.269817	0 Myocardium	C2orf69
325	2.61487e-08	-0.264459	0.193	0.428	0.00150318	0 Myocardium	OXSR1
326	1.36627e-07	-0.264485	0.414	0.681	0.00785412	0 Myocardium	PUM2
327	3.66532e-06	-0.264582	0.368	0.594	0.210705	0 Myocardium	SETD5
328	0.000279812	-0.264605	0.137	0.262	1	0 Myocardium	SLC9A3R1
329	6.50609e-08	-0.264784	0.54	0.782	0.00374009	0 Myocardium	EIF4G1
330	5.78598e-08	-0.264797	0.119	0.314	0.00332613	0 Myocardium	MMP16
331	1.08239e-12	-0.265147	0.165	0.454	6.22224e-08	0 Myocardium	SRSF8
332	1.04253e-07	-0.26556	0.186	0.397	0.00599311	0 Myocardium	CDK2AP1
333	2.37648e-07	-0.265624	0.077	0.24	0.0136614	0 Myocardium	IRS1
334	3.76808e-08	-0.265657	0.33	0.563	0.00216612	0 Myocardium	SHOC2
335	7.48308e-07	-0.265935	0.084	0.249	0.0430172	0 Myocardium	ZNF740
336	2.64119e-06	-0.265966	0.561	0.764	0.151832	0 Myocardium	SNF8
337	4.70261e-09	-0.266793	0.796	0.943	0.000270334	0 Myocardium	DDX17
338	4.47532e-09	-0.266797	0.095	0.288	0.000257268	0 Myocardium	MAFG
339	4.44577e-07	-0.266839	0.077	0.24	0.025557	0 Myocardium	NRXN1
340	2.78797e-09	-0.266995	0.098	0.306	0.000160269	0 Myocardium	RSPO3
341	0.00176125	-0.266997	0.519	0.668	1	0 Myocardium	ZNF302
342	5.64682e-13	-0.26717	0.147	0.428	3.24613e-08	0 Myocardium	FAM214B
343	8.37652e-11	-0.267212	0.109	0.354	4.81533e-06	0 Myocardium	PTDSS1
344	2.69019e-05	-0.267351	0.509	0.721	1	0 Myocardium	ILF2
345	7.58579e-12	-0.267355	0.039	0.24	4.36077e-07	0 Myocardium	FAM184A
346	0.00030657	-0.2675	0.347	0.489	1	0 Myocardium	SMTNL2
347	1.30519e-10	-0.267637	0.021	0.188	7.50302e-06	0 Myocardium	STON2
348	1.38471e-08	-0.267676	0.168	0.393	0.000796013	0 Myocardium	CCDC25
349	2.35325e-13	-0.267736	0.432	0.725	1.35279e-08	0 Myocardium	NARF
350	1.57425e-05	-0.267842	0.144	0.297	0.904973	0 Myocardium	LOXL1
351	4.25178e-08	-0.267894	0.309	0.546	0.00244418	0 Myocardium	RPN1
352	3.45815e-06	-0.26792	0.396	0.616	0.198795	0 Myocardium	AFF4
353	2.61429e-08	-0.268202	0.432	0.668	0.00150285	0 Myocardium	PDIA4
354	0.00161031	-0.268314	0.604	0.738	1	0 Myocardium	MAPKAPK2
355	1.28188e-17	-0.268734	0.193	0.563	7.36899e-13	0 Myocardium	SH3BGRL3
356	5.19941e-06	-0.268957	0.242	0.45	0.298893	0 Myocardium	TOPBP1
357	6.67275e-06	-0.269488	0.225	0.402	0.38359	0 Myocardium	RHOJ
358	5.99021e-06	-0.269498	0.186	0.371	0.344353	0 Myocardium	CZIB
359	5.42512e-06	-0.269704	0.467	0.659	0.311868	0 Myocardium	AKIRIN1
360	1.63795e-09	-0.269783	0.2	0.459	9.41592e-05	0 Myocardium	ALDH18A1
361	5.22695e-09	-0.269796	0.098	0.301	0.000300476	0 Myocardium	C12orf65
362	1.84316e-10	-0.269861	0.246	0.52	1.05956e-05	0 Myocardium	ARHGAP28
363	2.55507e-06	-0.269961	0.144	0.319	0.14688	0 Myocardium	SFXN3
364	3.84447e-07	-0.270209	0.267	0.485	0.0221003	0 Myocardium	BCAP31
365	3.86013e-10	-0.270479	0.305	0.576	2.21903e-05	0 Myocardium	CREB1
366	7.14104e-06	-0.270539	0.333	0.533	0.41051	0 Myocardium	MAP4K5
367	1.45204e-08	-0.270682	0.263	0.515	0.000834718	0 Myocardium	PPP3CB
368	2.5443e-08	-0.27079	0.168	0.376	0.00146261	0 Myocardium	RXRA
369	3.1863e-09	-0.27091	0.27	0.52	0.000183168	0 Myocardium	ACLY
370	6.17091e-11	-0.271009	0.123	0.376	3.54741e-06	0 Myocardium	GOLGA5
371	1.2346e-06	-0.271014	0.779	0.917	0.070972	0 Myocardium	SSR4
372	2.8046e-06	-0.271137	0.691	0.843	0.161226	0 Myocardium	PLD3
373	5.70805e-08	-0.27123	0.098	0.279	0.00328133	0 Myocardium	BMF
374	1.74286e-05	-0.271755	0.218	0.389	1	0 Myocardium	UBE2Q1
375	1.75435e-11	-0.27187	0.196	0.485	1.00851e-06	0 Myocardium	FBXL3
376	1.77575e-07	-0.272012	0.828	0.978	0.0102081	0 Myocardium	GSTP1
377	0.00332282	-0.272121	0.186	0.293	1	0 Myocardium	BICC1
378	3.80565e-11	-0.272162	0.649	0.865	2.18772e-06	0 Myocardium	JUN
379	8.3114e-08	-0.272257	0.035	0.175	0.00477789	0 Myocardium	HIST1H4I
380	7.94947e-06	-0.272321	0.635	0.773	0.456983	0 Myocardium	SLC2A1
381	3.11801e-06	-0.272363	0.126	0.301	0.179242	0 Myocardium	FBXO45
382	1.09239e-05	-0.272453	0.204	0.389	0.627969	0 Myocardium	ZNF518B
383	0.000209955	-0.272487	0.144	0.284	1	0 Myocardium	MMGT1
384	1.39473e-08	-0.272506	0.298	0.537	0.000801772	0 Myocardium	GOLGA3
385	4.54107e-09	-0.272688	0.123	0.345	0.000261048	0 Myocardium	SEC24D
386	1.96943e-12	-0.273073	0.123	0.393	1.13214e-07	0 Myocardium	STK24
387	8.47049e-12	-0.273172	0.211	0.52	4.86935e-07	0 Myocardium	UBFD1
388	4.46154e-10	-0.273386	0.449	0.747	2.56476e-05	0 Myocardium	PHIP
389	0.00163618	-0.273433	0.281	0.428	1	0 Myocardium	DDOST
390	2.95515e-06	-0.273671	0.842	0.965	0.16988	0 Myocardium	CALM2
391	1.12547e-05	-0.273761	0.481	0.668	0.646988	0 Myocardium	TAF7
392	2.32775e-08	-0.273763	0.126	0.332	0.00133813	0 Myocardium	SPTLC2
393	6.10107e-07	-0.273902	0.404	0.651	0.0350726	0 Myocardium	KCNQ1OT1
394	3.21794e-08	-0.274073	0.07	0.245	0.00184986	0 Myocardium	VASH2
395	0.000111291	-0.274113	0.263	0.432	1	0 Myocardium	PECAM1
396	5.80277e-05	-0.274266	0.095	0.227	1	0 Myocardium	BANP
397	1.84207e-07	-0.274504	0.193	0.419	0.0105893	0 Myocardium	RSRP1
398	3.74311e-06	-0.274513	0.049	0.175	0.215177	0 Myocardium	LRRC4B
399	1.46326e-15	-0.274761	0.098	0.397	8.4117e-11	0 Myocardium	C2orf88
400	0.000404145	-0.27504	0.498	0.659	1	0 Myocardium	AP1M1
401	5.72153e-09	-0.275109	0.091	0.288	0.000328908	0 Myocardium	CCDC71L
402	8.53567e-09	-0.275176	0.161	0.384	0.000490681	0 Myocardium	ATG14
403	0.000223897	-0.275393	0.351	0.528	1	0 Myocardium	TRIO
404	1.72188e-07	-0.275457	0.218	0.445	0.00989838	0 Myocardium	ISCA1
405	4.33881e-10	-0.275468	0.225	0.493	2.49421e-05	0 Myocardium	LITAF
406	0.000232131	-0.275528	0.119	0.24	1	0 Myocardium	FAM174C
407	5.46619e-09	-0.275681	0.06	0.24	0.000314229	0 Myocardium	DYNC2H1
408	0.000576431	-0.275942	0.221	0.354	1	0 Myocardium	TMC6
409	2.2676e-09	-0.276241	0.098	0.31	0.000130355	0 Myocardium	RECK
410	8.91289e-09	-0.27644	0.042	0.201	0.000512367	0 Myocardium	DENND2D
411	1.13845e-06	-0.276683	0.491	0.699	0.0654451	0 Myocardium	GSPT1
412	4.86089e-12	-0.276892	0.628	0.856	2.79433e-07	0 Myocardium	BNIP3L
413	8.73027e-07	-0.276905	0.246	0.459	0.0501868	0 Myocardium	SAFB
414	2.91993e-07	-0.277023	0.249	0.459	0.0167855	0 Myocardium	FBXW2
415	1.04367e-05	-0.277093	0.305	0.507	0.599963	0 Myocardium	PGD
416	4.41631e-05	-0.277472	0.319	0.515	1	0 Myocardium	UBE2A
417	3.80976e-07	-0.2776	0.161	0.367	0.0219008	0 Myocardium	ICE1
418	4.73357e-06	-0.277841	0.053	0.183	0.272114	0 Myocardium	HIST1H3H
419	1.46513e-10	-0.27797	0.158	0.415	8.42247e-06	0 Myocardium	MYCBP2
420	4.11472e-09	-0.277975	0.025	0.175	0.000236539	0 Myocardium	BEND6
421	3.26541e-07	-0.278207	0.716	0.878	0.0187715	0 Myocardium	UBB
422	0.000319494	-0.278426	0.07	0.175	1	0 Myocardium	KIAA1217
423	2.63862e-13	-0.278867	0.133	0.415	1.51683e-08	0 Myocardium	DYRK3
424	0.000130021	-0.278992	0.095	0.214	1	0 Myocardium	SHC1
425	3.80995e-15	-0.279333	0.316	0.672	2.19019e-10	0 Myocardium	CAMLG
426	0.00105957	-0.279374	0.565	0.721	1	0 Myocardium	SF3B5
427	1.56737e-08	-0.279604	0.361	0.616	0.000901021	0 Myocardium	MED13
428	0.000251687	-0.279605	0.081	0.188	1	0 Myocardium	ITPKB
429	6.95437e-06	-0.279622	0.039	0.153	0.399779	0 Myocardium	C1RL
430	9.86057e-08	-0.279701	0.225	0.463	0.00566845	0 Myocardium	TET2
431	1.6247e-11	-0.27999	0.2	0.493	9.33976e-07	0 Myocardium	TMEM167B
432	1.02541e-08	-0.28001	0.418	0.69	0.000589467	0 Myocardium	SPCS3
433	1.41802e-07	-0.280019	0.151	0.354	0.00815163	0 Myocardium	COL14A1
434	3.10411e-11	-0.280191	0.182	0.467	1.78443e-06	0 Myocardium	MAP3K1
435	4.61322e-05	-0.280681	0.54	0.729	1	0 Myocardium	ERGIC3
436	8.05636e-06	-0.28117	0.2	0.376	0.463128	0 Myocardium	GCN1
437	2.20602e-09	-0.281206	0.119	0.345	0.000126815	0 Myocardium	ABCA1
438	1.57396e-05	-0.28172	0.098	0.236	0.904804	0 Myocardium	GATA2
439	3.17147e-05	-0.281737	0.611	0.769	1	0 Myocardium	PSMD8
440	0.000379142	-0.281802	0.039	0.122	1	0 Myocardium	PLEK
441	2.03776e-05	-0.28188	0.379	0.576	1	0 Myocardium	COL6A1
442	3.30832e-10	-0.281991	0.674	0.93	1.90182e-05	0 Myocardium	SFPQ
443	1.95026e-09	-0.281995	0.088	0.284	0.000112113	0 Myocardium	CHST11
444	1.61199e-07	-0.28216	0.281	0.502	0.00926671	0 Myocardium	PPP4R3A
445	6.93465e-08	-0.282264	0.214	0.432	0.00398645	0 Myocardium	PDXK
446	4.24918e-06	-0.282298	0.239	0.445	0.244268	0 Myocardium	SPATS2
447	5.85968e-12	-0.28248	0.372	0.69	3.3685e-07	0 Myocardium	PPIG
448	0.000281696	-0.282883	0.407	0.598	1	0 Myocardium	ZBTB44
449	3.35175e-06	-0.283046	0.211	0.41	0.192678	0 Myocardium	AFAP1
450	3.40746e-10	-0.283384	0.765	0.939	1.95881e-05	0 Myocardium	MAGED2
451	6.66651e-08	-0.283465	0.502	0.725	0.00383231	0 Myocardium	HDGFL3
452	2.79555e-05	-0.283507	0.2	0.371	1	0 Myocardium	CTNNBL1
453	9.97123e-08	-0.284465	0.33	0.568	0.00573206	0 Myocardium	GRB2
454	2.76684e-07	-0.284714	0.407	0.638	0.0159054	0 Myocardium	RAB7A
455	2.47113e-05	-0.285049	0.586	0.812	1	0 Myocardium	MAPK1IP1L
456	0.00480724	-0.285122	0.13	0.223	1	0 Myocardium	CTSZ
457	0.000477266	-0.285182	0.326	0.472	1	0 Myocardium	NEDD4L
458	8.53057e-09	-0.28526	0.295	0.537	0.000490388	0 Myocardium	ELK3
459	4.98781e-08	-0.285564	0.056	0.218	0.0028673	0 Myocardium	CSGALNACT2
460	1.97584e-10	-0.28572	0.446	0.742	1.13583e-05	0 Myocardium	SKIL
461	1.25588e-06	-0.285956	0.228	0.424	0.0721955	0 Myocardium	SNAP29
462	9.87197e-06	-0.2861	0.151	0.323	0.5675	0 Myocardium	METTL16
463	9.09492e-11	-0.286176	0.295	0.585	5.22831e-06	0 Myocardium	TRIM33
464	2.06911e-09	-0.286243	0.154	0.389	0.000118945	0 Myocardium	RAP2B
465	0.000165775	-0.286308	0.161	0.306	1	0 Myocardium	VPS72
466	0.00159552	-0.286637	0.2	0.319	1	0 Myocardium	RUVBL1
467	2.96708e-07	-0.286829	0.33	0.555	0.0170566	0 Myocardium	CNOT6
468	8.36655e-08	-0.286888	0.667	0.9	0.00480959	0 Myocardium	HP1BP3
469	7.61117e-13	-0.286938	0.168	0.463	4.37536e-08	0 Myocardium	TWIST1
470	1.50156e-07	-0.28711	0.663	0.852	0.00863185	0 Myocardium	SSR2
471	1.87616e-06	-0.287319	0.26	0.48	0.107853	0 Myocardium	CNN2
472	9.96145e-09	-0.287357	0.954	1	0.000572644	0 Myocardium	HSP90AB1
473	6.96941e-10	-0.287357	0.091	0.301	4.00643e-05	0 Myocardium	ZNF37BP
474	4.7131e-08	-0.287911	0.814	0.974	0.00270937	0 Myocardium	PPP1CB
475	2.68523e-06	-0.287956	0.368	0.572	0.154363	0 Myocardium	DRG1
476	0.00200535	-0.287998	0.663	0.808	1	0 Myocardium	CCT7
477	7.26131e-09	-0.288098	0.168	0.389	0.000417424	0 Myocardium	NOTCH3
478	0.00332433	-0.288585	0.382	0.533	1	0 Myocardium	SNRPF
479	2.24684e-05	-0.288609	0.06	0.179	1	0 Myocardium	ARVCF
480	1.94028e-08	-0.28882	0.442	0.664	0.00111539	0 Myocardium	KMT2C
481	1.03139e-08	-0.289191	0.07	0.253	0.000592908	0 Myocardium	NATD1
482	2.65563e-08	-0.289542	0.077	0.253	0.00152662	0 Myocardium	STRA6
483	0.00159514	-0.289554	0.07	0.157	1	0 Myocardium	POU2F2
484	0.000286228	-0.289664	0.225	0.371	1	0 Myocardium	NOTCH1
485	3.21649e-09	-0.289789	0.27	0.546	0.000184903	0 Myocardium	TIPARP
486	4.34379e-07	-0.289907	0.154	0.341	0.0249707	0 Myocardium	FTSJ3
487	5.48989e-08	-0.289919	0.379	0.638	0.00315592	0 Myocardium	RERE
488	0.000130607	-0.290129	0.396	0.581	1	0 Myocardium	COPS6
489	4.89474e-05	-0.290203	0.263	0.441	1	0 Myocardium	DAB2
490	1.6438e-10	-0.290506	0.333	0.62	9.44957e-06	0 Myocardium	HAND2
491	0.000153662	-0.290749	0.232	0.402	1	0 Myocardium	EPAS1
492	1.99536e-09	-0.290765	0.46	0.712	0.000114705	0 Myocardium	RUNX1T1
493	1.45516e-06	-0.290911	0.491	0.686	0.0836511	0 Myocardium	SEC61A1
494	5.47862e-07	-0.290948	0.765	0.93	0.0314944	0 Myocardium	SEPTIN2
495	1.2931e-06	-0.290949	0.379	0.594	0.0743354	0 Myocardium	TPD52L2
496	7.09001e-09	-0.291335	0.204	0.45	0.000407576	0 Myocardium	XPOT
497	6.22406e-09	-0.291489	0.091	0.284	0.000357796	0 Myocardium	CLMP
498	0.000164225	-0.2916	0.267	0.428	1	0 Myocardium	WDR41
499	2.4878e-07	-0.291635	0.053	0.201	0.0143014	0 Myocardium	DNAJC9
500	2.61666e-05	-0.291825	0.091	0.227	1	0 Myocardium	PRKG1
501	2.53289e-07	-0.291992	0.196	0.393	0.0145606	0 Myocardium	C18orf25
502	6.41377e-05	-0.292058	0.105	0.24	1	0 Myocardium	CDCA5
503	7.38395e-05	-0.292327	0.151	0.288	1	0 Myocardium	MOB2
504	0.000760248	-0.292446	0.161	0.279	1	0 Myocardium	MIR99AHG
505	2.74578e-05	-0.292644	0.347	0.546	1	0 Myocardium	DGCR6L
506	1.34424e-07	-0.29269	0.144	0.345	0.00772747	0 Myocardium	MTMR12
507	0.000319879	-0.292762	0.751	0.873	1	0 Myocardium	TOP2A
508	2.32981e-05	-0.29285	0.368	0.563	1	0 Myocardium	CSNK2A2
509	0.000241579	-0.293053	0.302	0.472	1	0 Myocardium	LOXL2
510	7.51556e-10	-0.293516	0.263	0.537	4.32039e-05	0 Myocardium	GATAD1
511	0.000171273	-0.293587	0.151	0.293	1	0 Myocardium	NMT2
512	1.93627e-06	-0.293909	0.182	0.376	0.111308	0 Myocardium	TAF11
513	0.000139304	-0.294174	0.147	0.284	1	0 Myocardium	TBC1D22A
514	1.4858e-09	-0.2944	0.253	0.502	8.54127e-05	0 Myocardium	CEBPG
515	4.21698e-10	-0.294499	0.537	0.808	2.42417e-05	0 Myocardium	SMARCC1
516	6.5771e-05	-0.294559	0.354	0.555	1	0 Myocardium	SS18
517	1.83383e-09	-0.294609	0.27	0.533	0.000105419	0 Myocardium	CD2BP2
518	1.40135e-07	-0.295124	0.077	0.245	0.00805581	0 Myocardium	BAIAP2-DT
519	9.49116e-05	-0.295236	0.242	0.41	1	0 Myocardium	MAST2
520	1.13816e-05	-0.295248	0.204	0.376	0.654281	0 Myocardium	PEX26
521	9.69672e-07	-0.295359	0.358	0.603	0.0557426	0 Myocardium	ARID4B
522	1.41175e-06	-0.29538	0.137	0.314	0.081156	0 Myocardium	PXDC1
523	1.05122e-14	-0.295598	0.375	0.681	6.04303e-10	0 Myocardium	CORO1C
524	5.50967e-10	-0.295611	0.256	0.511	3.16729e-05	0 Myocardium	CTSB
525	0.000806316	-0.29567	0.168	0.293	1	0 Myocardium	UNC45A
526	2.82515e-10	-0.295808	0.189	0.459	1.62406e-05	0 Myocardium	RND3
527	1.13337e-05	-0.295893	0.653	0.865	0.65153	0 Myocardium	MORF4L2
528	7.46591e-13	-0.295972	0.225	0.537	4.29185e-08	0 Myocardium	MECOM
529	3.17126e-07	-0.296014	0.035	0.166	0.0182303	0 Myocardium	POM121
530	4.74148e-06	-0.296047	0.112	0.271	0.272569	0 Myocardium	CHD1L
531	6.03402e-15	-0.296085	0.298	0.672	3.46871e-10	0 Myocardium	EMP3
532	3.23446e-08	-0.296367	0.175	0.389	0.00185936	0 Myocardium	BRAP
533	2.64978e-09	-0.296496	0.091	0.293	0.000152325	0 Myocardium	CD200
534	1.51831e-14	-0.29655	0.298	0.624	8.72815e-10	0 Myocardium	CEP350
535	5.65026e-11	-0.296648	0.372	0.677	3.24811e-06	0 Myocardium	RTF1
536	1.79938e-06	-0.296679	0.214	0.389	0.103439	0 Myocardium	SLC48A1
537	2.96493e-08	-0.296889	0.716	0.895	0.00170442	0 Myocardium	SOD1
538	0.00610834	-0.296996	0.112	0.197	1	0 Myocardium	CLDN5
539	1.70917e-12	-0.297085	0.302	0.624	9.82533e-08	0 Myocardium	TMX4
540	2.35171e-07	-0.297171	0.147	0.341	0.013519	0 Myocardium	POLK
541	2.04498e-08	-0.297538	0.702	0.921	0.00117558	0 Myocardium	CALM1
542	1.84799e-09	-0.29767	0.309	0.576	0.000106233	0 Myocardium	DYNC1LI1
543	0.00756426	-0.297743	0.295	0.402	1	0 Myocardium	PRPF6
544	0.0048341	-0.29784	0.154	0.258	1	0 Myocardium	ZW10
545	1.70819e-05	-0.297854	0.575	0.755	0.981968	0 Myocardium	FGD5-AS1
546	2.23101e-10	-0.298258	0.488	0.751	1.28252e-05	0 Myocardium	SNRNP200
547	3.03841e-08	-0.298374	0.502	0.742	0.00174666	0 Myocardium	SRSF5
548	2.77244e-12	-0.2986	0.137	0.41	1.59376e-07	0 Myocardium	TBC1D15
549	3.05017e-10	-0.299058	0.046	0.231	1.75342e-05	0 Myocardium	ZNFX1
550	6.54722e-08	-0.299078	0.446	0.677	0.00376374	0 Myocardium	CDC37
551	1.66723e-07	-0.299104	0.425	0.677	0.00958425	0 Myocardium	IL6ST
552	9.91826e-10	-0.299162	0.2	0.476	5.70161e-05	0 Myocardium	KIFAP3
553	4.93533e-07	-0.299415	0.098	0.266	0.0283712	0 Myocardium	ZNF496
554	1.09559e-12	-0.299621	0.2	0.498	6.29811e-08	0 Myocardium	JARID2
555	0.000230779	-0.299627	0.102	0.218	1	0 Myocardium	RARB
556	2.50846e-09	-0.299714	0.204	0.454	0.000144201	0 Myocardium	TTLL12
557	9.90259e-07	-0.299891	0.912	0.974	0.056926	0 Myocardium	HSP90AA1
558	3.29424e-12	-0.300308	0.337	0.616	1.89373e-07	0 Myocardium	GARS
559	4.89972e-06	-0.300397	0.084	0.223	0.281665	0 Myocardium	PLEK2
560	7.80607e-17	-0.30056	0.056	0.341	4.4874e-12	0 Myocardium	ZNF273
561	3.74015e-06	-0.300646	0.239	0.424	0.215006	0 Myocardium	TTC28
562	1.79299e-07	-0.30073	0.621	0.843	0.0103072	0 Myocardium	PBX1
563	6.74756e-08	-0.300878	0.453	0.659	0.0038789	0 Myocardium	C6orf62
564	3.24417e-08	-0.300941	0.179	0.41	0.00186495	0 Myocardium	UPF1
565	1.76388e-05	-0.30106	0.077	0.205	1	0 Myocardium	GDF6
566	4.08865e-11	-0.301136	0.007	0.162	2.3504e-06	0 Myocardium	ASIC4
567	2.04834e-05	-0.30125	0.116	0.258	1	0 Myocardium	TINAGL1
568	6.65579e-06	-0.301258	0.625	0.843	0.382615	0 Myocardium	ANXA2
569	1.82634e-07	-0.301674	0.196	0.397	0.0104989	0 Myocardium	PLEKHB2
570	4.98092e-05	-0.301782	0.418	0.585	1	0 Myocardium	PNMA1
571	1.10703e-13	-0.301967	0.081	0.345	6.3639e-09	0 Myocardium	SNX22
572	3.04132e-09	-0.302136	0.126	0.354	0.000174833	0 Myocardium	BAG5
573	2.22861e-12	-0.302521	0.144	0.432	1.28114e-07	0 Myocardium	RFK
574	2.69951e-05	-0.302689	0.288	0.48	1	0 Myocardium	MYRF
575	5.18121e-07	-0.302902	0.375	0.598	0.0297847	0 Myocardium	VAT1
576	2.75461e-11	-0.303399	0.302	0.598	1.58351e-06	0 Myocardium	SHISA5
577	8.43279e-08	-0.303466	0.119	0.31	0.00484767	0 Myocardium	DCAF8
578	9.14244e-08	-0.30356	0.628	0.79	0.00525562	0 Myocardium	LARP1
579	3.85946e-08	-0.304153	0.719	0.9	0.00221865	0 Myocardium	HMGN1
580	8.2727e-12	-0.304153	0.179	0.445	4.75564e-07	0 Myocardium	MACO1
581	5.73706e-08	-0.304239	0.225	0.454	0.00329801	0 Myocardium	SCRN1
582	8.41049e-15	-0.304378	0.235	0.585	4.83485e-10	0 Myocardium	KPNA6
583	0.00837486	-0.304486	0.368	0.507	1	0 Myocardium	TMED9
584	4.37361e-09	-0.304578	0.091	0.288	0.000251421	0 Myocardium	ESPN
585	1.19195e-11	-0.304614	0.225	0.507	6.85205e-07	0 Myocardium	MPHOSPH8
586	0.000215716	-0.304695	0.537	0.721	1	0 Myocardium	PXDN
587	3.08231e-08	-0.305302	0.326	0.572	0.0017719	0 Myocardium	CPNE1
588	4.96704e-06	-0.305381	0.232	0.428	0.285535	0 Myocardium	GIGYF2
589	7.47348e-11	-0.305506	0.042	0.231	4.29621e-06	0 Myocardium	DCLK1
590	2.18619e-08	-0.305635	0.407	0.651	0.00125675	0 Myocardium	PDIA3
591	2.31376e-09	-0.305897	0.393	0.664	0.000133009	0 Myocardium	ANKRD12
592	0.000651144	-0.305908	0.298	0.437	1	0 Myocardium	TXLNA
593	8.42059e-08	-0.305919	0.323	0.598	0.00484066	0 Myocardium	TRIB2
594	5.81856e-05	-0.30593	0.295	0.485	1	0 Myocardium	ACSL3
595	1.44708e-09	-0.306292	0.463	0.69	8.3187e-05	0 Myocardium	SRP72
596	6.76425e-11	-0.306324	0.775	0.93	3.8885e-06	0 Myocardium	DDX5
597	1.83188e-11	-0.30637	0.046	0.249	1.05307e-06	0 Myocardium	SLC38A5
598	1.24584e-07	-0.306389	0.214	0.437	0.00716186	0 Myocardium	CANT1
599	6.59578e-06	-0.306439	0.116	0.266	0.379165	0 Myocardium	ZNF703
600	2.39741e-14	-0.3067	0.368	0.707	1.37818e-09	0 Myocardium	ADAR
601	4.50546e-06	-0.306887	0.242	0.428	0.259001	0 Myocardium	SF3B4
602	6.4153e-06	-0.307176	0.281	0.485	0.36879	0 Myocardium	RAB5A
603	0.00123962	-0.307314	0.323	0.45	1	0 Myocardium	FUBP3
604	0.000442571	-0.307427	0.253	0.393	1	0 Myocardium	ESAM
605	2.9815e-08	-0.307766	0.453	0.694	0.00171394	0 Myocardium	CGGBP1
606	1.4585e-13	-0.30789	0.474	0.803	8.38433e-09	0 Myocardium	MICAL2
607	4.71207e-07	-0.307921	0.172	0.367	0.0270878	0 Myocardium	ITGB5
608	4.49727e-05	-0.308017	0.028	0.118	1	0 Myocardium	LINC02381
609	3.40116e-11	-0.30802	0.337	0.611	1.95519e-06	0 Myocardium	CTBP2
610	2.99524e-08	-0.308381	0.256	0.463	0.00172184	0 Myocardium	USP12
611	3.75139e-10	-0.30842	0.081	0.288	2.15652e-05	0 Myocardium	GDF15
612	1.47393e-05	-0.308593	0.179	0.349	0.847304	0 Myocardium	ZNF84
613	1.04105e-13	-0.308891	0.046	0.279	5.9846e-09	0 Myocardium	RHAG
614	0.000278563	-0.309327	0.375	0.533	1	0 Myocardium	CHD8
615	1.31452e-06	-0.309845	0.218	0.437	0.0755664	0 Myocardium	ERGIC2
616	2.29044e-08	-0.311041	0.151	0.367	0.00131668	0 Myocardium	U2AF2
617	3.88292e-05	-0.311047	0.228	0.393	1	0 Myocardium	MECP2
618	8.83806e-06	-0.311338	0.772	0.9	0.508065	0 Myocardium	ANP32B
619	3.97571e-13	-0.31191	0.067	0.306	2.28548e-08	0 Myocardium	NTRK2
620	8.0848e-07	-0.311969	0.2	0.402	0.0464763	0 Myocardium	MDFI
621	5.66783e-08	-0.312058	0.544	0.773	0.00325821	0 Myocardium	ALKBH5
622	6.08063e-08	-0.312097	0.179	0.397	0.00349551	0 Myocardium	RNF213
623	0.000725888	-0.312116	0.309	0.467	1	0 Myocardium	PHF6
624	1.56818e-13	-0.312139	0.333	0.651	9.01486e-09	0 Myocardium	MIR100HG
625	1.16527e-08	-0.312384	0.27	0.528	0.000669867	0 Myocardium	GTF2A1
626	1.48156e-16	-0.312441	0.256	0.603	8.5169e-12	0 Myocardium	BIRC2
627	6.24913e-08	-0.31278	0.088	0.258	0.00359238	0 Myocardium	SULT1E1
628	1.67397e-05	-0.313342	0.179	0.349	0.962297	0 Myocardium	CHURC1
629	9.12555e-10	-0.31364	0.386	0.677	5.24592e-05	0 Myocardium	KRT10
630	2.39125e-08	-0.314094	0.263	0.507	0.00137463	0 Myocardium	FRYL
631	1.09979e-10	-0.315176	0.27	0.563	6.32224e-06	0 Myocardium	GNAI3
632	1.00721e-05	-0.315206	0.993	0.983	0.579006	0 Myocardium	VIM
633	1.51906e-07	-0.315277	0.386	0.629	0.00873244	0 Myocardium	GALNT1
634	0.000883084	-0.315505	0.182	0.31	1	0 Myocardium	CAVIN2
635	2.61735e-06	-0.315507	0.512	0.725	0.150461	0 Myocardium	SH3BGRL
636	1.1213e-13	-0.315579	0.168	0.459	6.44592e-09	0 Myocardium	CD55
637	9.47609e-08	-0.31605	0.211	0.445	0.00544742	0 Myocardium	SPP1
638	6.73223e-09	-0.316914	0.368	0.607	0.000387009	0 Myocardium	ASH2L
639	4.01511e-07	-0.317253	0.74	0.882	0.0230812	0 Myocardium	MARCKSL1
640	2.78198e-09	-0.317309	0.196	0.45	0.000159925	0 Myocardium	GPC6
641	1.80524e-07	-0.31733	0.158	0.358	0.0103776	0 Myocardium	SLC22A17
642	1.04164e-06	-0.317805	0.425	0.603	0.0598799	0 Myocardium	TARS
643	0.00844532	-0.318394	0.54	0.694	1	0 Myocardium	LAMB1
644	1.40489e-05	-0.318752	0.428	0.624	0.807617	0 Myocardium	P4HB
645	1.66624e-08	-0.319069	0.372	0.624	0.000957852	0 Myocardium	ISCU
646	1.98891e-08	-0.319179	0.642	0.869	0.00114335	0 Myocardium	GATA6
647	2.18297e-09	-0.319715	0.175	0.41	0.00012549	0 Myocardium	PDE3A
648	6.57161e-07	-0.319892	0.189	0.376	0.0377776	0 Myocardium	CLIP3
649	7.93158e-13	-0.320102	0.414	0.712	4.55955e-08	0 Myocardium	MED13L
650	2.25863e-11	-0.320104	0.186	0.463	1.29839e-06	0 Myocardium	VHL
651	1.61714e-05	-0.32032	0.26	0.459	0.929629	0 Myocardium	MTHFD2
652	0.000208687	-0.32057	0.179	0.328	1	0 Myocardium	CCM2
653	3.61553e-08	-0.320774	0.144	0.349	0.00207842	0 Myocardium	CEP68
654	1.01731e-10	-0.320809	0.26	0.559	5.84812e-06	0 Myocardium	SEPTIN6
655	1.16415e-11	-0.320887	0.211	0.498	6.69222e-07	0 Myocardium	ITGA1
656	8.72944e-06	-0.320911	0.158	0.336	0.501821	0 Myocardium	ERCC6L2
657	3.99286e-07	-0.321705	0.312	0.52	0.0229533	0 Myocardium	BIN1
658	1.13251e-08	-0.322318	0.098	0.288	0.000651033	0 Myocardium	C1QTNF1
659	0.0015858	-0.322407	0.389	0.533	1	0 Myocardium	BCL11A
660	1.37196e-06	-0.322606	0.196	0.38	0.0788685	0 Myocardium	IL11RA
661	3.27342e-12	-0.322745	0.463	0.747	1.88176e-07	0 Myocardium	AP2B1
662	1.01665e-05	-0.322968	0.382	0.559	0.584433	0 Myocardium	NR2F2
663	3.81685e-07	-0.323048	0.435	0.664	0.0219415	0 Myocardium	CKAP4
664	5.60063e-09	-0.323255	0.453	0.721	0.000321958	0 Myocardium	KMT2E
665	1.20601e-08	-0.323324	0.175	0.402	0.000693289	0 Myocardium	SERPING1
666	0.000171002	-0.323519	0.196	0.349	1	0 Myocardium	CLASP2
667	1.0262e-07	-0.32399	0.512	0.764	0.00589922	0 Myocardium	FHL1
668	1.04199e-10	-0.324047	0.098	0.319	5.98999e-06	0 Myocardium	AP000769.1
669	6.30839e-12	-0.324179	0.186	0.467	3.62644e-07	0 Myocardium	RSPRY1
670	2.31597e-08	-0.324785	0.358	0.603	0.00133136	0 Myocardium	H2AFJ
671	3.73775e-10	-0.324871	0.084	0.297	2.14868e-05	0 Myocardium	GRPEL2
672	7.81133e-08	-0.325215	0.316	0.541	0.00449042	0 Myocardium	POLE3
673	1.91562e-09	-0.325365	0.077	0.275	0.000110121	0 Myocardium	FRMD4A
674	4.13668e-11	-0.325511	0.154	0.419	2.37801e-06	0 Myocardium	DAPK1
675	3.70488e-08	-0.32577	0.333	0.563	0.00212979	0 Myocardium	DDX42
676	1.13892e-07	-0.325916	0.193	0.415	0.0065472	0 Myocardium	PIKFYVE
677	2.90554e-08	-0.326	0.204	0.41	0.00167028	0 Myocardium	GCLC
678	6.86676e-12	-0.326007	0.589	0.878	3.94743e-07	0 Myocardium	TMBIM6
679	4.06815e-08	-0.326034	0.428	0.664	0.00233862	0 Myocardium	TNIP1
680	0.000466308	-0.326802	0.688	0.803	1	0 Myocardium	C4orf48
681	2.47124e-09	-0.326894	0.112	0.328	0.000142062	0 Myocardium	PDIK1L
682	7.63571e-13	-0.3269	0.249	0.559	4.38946e-08	0 Myocardium	ROBO1
683	7.42881e-06	-0.326985	0.453	0.672	0.427052	0 Myocardium	ZNF207
684	7.5484e-11	-0.327037	0.081	0.297	4.33927e-06	0 Myocardium	TUBB1
685	0.00346874	-0.327045	0.235	0.367	1	0 Myocardium	TRIP6
686	5.09569e-10	-0.327077	0.151	0.397	2.92931e-05	0 Myocardium	CPE
687	4.49078e-07	-0.327166	0.081	0.236	0.0258157	0 Myocardium	PHOSPHO1
688	5.70436e-07	-0.327329	0.551	0.777	0.0327921	0 Myocardium	HNRNPH3
689	2.42426e-05	-0.327431	0.182	0.345	1	0 Myocardium	TEX10
690	6.35068e-08	-0.327453	0.684	0.878	0.00365075	0 Myocardium	ACTN1
691	0.000169554	-0.327559	0.456	0.611	1	0 Myocardium	RGS3
692	6.65818e-05	-0.328405	0.175	0.319	1	0 Myocardium	TBC1D17
693	1.3247e-06	-0.328418	0.509	0.755	0.0761517	0 Myocardium	CAPN2
694	7.55627e-09	-0.328587	0.27	0.52	0.00043438	0 Myocardium	CD59
695	1.1877e-12	-0.328742	0.211	0.502	6.8276e-08	0 Myocardium	BROX
696	8.11424e-10	-0.329292	0.06	0.245	4.66455e-05	0 Myocardium	NPL
697	1.41972e-06	-0.329595	0.098	0.262	0.0816138	0 Myocardium	PDGFRB
698	8.08118e-07	-0.330245	0.144	0.332	0.0464555	0 Myocardium	C14orf119
699	6.76779e-09	-0.330553	0.368	0.629	0.000389053	0 Myocardium	GPBP1
700	4.11038e-06	-0.330806	0.779	0.917	0.236289	0 Myocardium	FSTL1
701	2.15355e-09	-0.330966	0.126	0.349	0.000123799	0 Myocardium	ADARB1
702	1.91462e-12	-0.331144	0.281	0.616	1.10064e-07	0 Myocardium	ACAP2
703	2.62576e-09	-0.331368	0.326	0.581	0.000150944	0 Myocardium	CCNDBP1
704	5.51133e-11	-0.331479	0.14	0.389	3.16824e-06	0 Myocardium	LRRC17
705	3.94639e-10	-0.331563	0.214	0.485	2.26862e-05	0 Myocardium	JOSD1
706	0.00271355	-0.3316	0.046	0.118	1	0 Myocardium	OSBPL10
707	1.03359e-06	-0.331641	0.123	0.306	0.0594169	0 Myocardium	UTP3
708	1.60884e-09	-0.33174	0.253	0.52	9.24858e-05	0 Myocardium	AHSA1
709	1.76484e-11	-0.332477	0.389	0.707	1.01454e-06	0 Myocardium	CREB3L2
710	1.15629e-08	-0.332541	0.439	0.677	0.000664704	0 Myocardium	MKNK2
711	7.00488e-12	-0.33293	0.147	0.415	4.02683e-07	0 Myocardium	E2F4
712	1.93516e-05	-0.333376	0.196	0.362	1	0 Myocardium	RBM15B
713	2.89172e-12	-0.333677	0.147	0.424	1.66234e-07	0 Myocardium	SMIM14
714	2.12285e-05	-0.333878	0.175	0.341	1	0 Myocardium	TBC1D20
715	0.000543811	-0.333936	0.133	0.245	1	0 Myocardium	COPZ2
716	3.18086e-06	-0.333947	0.225	0.424	0.182855	0 Myocardium	NUAK1
717	1.9717e-06	-0.334265	0.123	0.297	0.113345	0 Myocardium	ULK1
718	9.01056e-10	-0.334355	0.474	0.76	5.17981e-05	0 Myocardium	RSF1
719	2.1469e-09	-0.334475	0.547	0.838	0.000123417	0 Myocardium	CCDC88A
720	1.25929e-08	-0.334572	0.323	0.563	0.000723917	0 Myocardium	RALBP1
721	4.82531e-12	-0.335029	0.235	0.55	2.77388e-07	0 Myocardium	ZFAND6
722	6.00285e-12	-0.335143	0.211	0.493	3.4508e-07	0 Myocardium	CHTOP
723	8.96012e-09	-0.335269	0.137	0.349	0.000515082	0 Myocardium	MCU
724	3.45019e-12	-0.33528	0.221	0.528	1.98338e-07	0 Myocardium	TKT
725	1.24491e-10	-0.335287	0.316	0.616	7.15648e-06	0 Myocardium	NRDC
726	3.32275e-11	-0.336109	0.225	0.502	1.91011e-06	0 Myocardium	ISLR
727	0.00175263	-0.336892	0.154	0.266	1	0 Myocardium	DTD1
728	4.19599e-09	-0.337443	0.179	0.419	0.000241211	0 Myocardium	ATG13
729	0.00164988	-0.337488	0.151	0.266	1	0 Myocardium	MGMT
730	3.44912e-05	-0.337563	0.112	0.249	1	0 Myocardium	TUT7
731	1.56475e-08	-0.337717	0.554	0.777	0.000899513	0 Myocardium	ITM2C
732	9.9659e-09	-0.338483	0.077	0.266	0.0005729	0 Myocardium	FUT8
733	2.41234e-11	-0.338888	0.281	0.541	1.38676e-06	0 Myocardium	APOBEC3C
734	7.71052e-10	-0.339094	0.137	0.367	4.43247e-05	0 Myocardium	G6PD
735	1.78005e-07	-0.339257	0.488	0.725	0.0102328	0 Myocardium	RAB10
736	7.84879e-13	-0.339297	0.235	0.515	4.51196e-08	0 Myocardium	ABCB10
737	2.49567e-06	-0.33983	0.474	0.646	0.143466	0 Myocardium	ARID3A
738	2.01697e-13	-0.339839	0.235	0.546	1.15947e-08	0 Myocardium	STK11
739	3.42392e-15	-0.339844	0.253	0.603	1.96827e-10	0 Myocardium	RHOB
740	2.77396e-14	-0.340104	0.039	0.271	1.59464e-09	0 Myocardium	CTSK
741	1.32758e-13	-0.340322	0.312	0.629	7.63172e-09	0 Myocardium	GLIPR2
742	1.48648e-05	-0.340356	0.249	0.432	0.854516	0 Myocardium	NPLOC4
743	4.95323e-07	-0.340805	0.204	0.415	0.0284742	0 Myocardium	DNTTIP2
744	1.32678e-10	-0.340948	0.653	0.86	7.62715e-06	0 Myocardium	TSC22D1
745	1.5325e-05	-0.341904	0.179	0.349	0.880972	0 Myocardium	FBRS
746	7.26406e-08	-0.342065	0.26	0.498	0.00417582	0 Myocardium	MFN1
747	6.07755e-10	-0.342147	0.347	0.633	3.49374e-05	0 Myocardium	SYAP1
748	2.05925e-09	-0.342167	0.253	0.507	0.000118378	0 Myocardium	DUS1L
749	0.00140264	-0.342193	0.512	0.664	1	0 Myocardium	MYADM
750	3.99719e-09	-0.342411	0.242	0.502	0.000229782	0 Myocardium	NFAT5
751	3.02373e-05	-0.342965	0.07	0.188	1	0 Myocardium	DRAM1
752	0.000198965	-0.343212	0.393	0.563	1	0 Myocardium	UXT
753	8.41296e-10	-0.343331	0.407	0.664	4.83628e-05	0 Myocardium	PGLS
754	8.14795e-05	-0.343463	0.319	0.493	1	0 Myocardium	EFNA5
755	9.43622e-08	-0.343584	0.435	0.664	0.0054245	0 Myocardium	UBQLN1
756	3.05376e-10	-0.343682	0.175	0.419	1.75548e-05	0 Myocardium	ALAD
757	6.70092e-10	-0.343716	0.281	0.55	3.85209e-05	0 Myocardium	XIAP
758	7.03544e-14	-0.344015	0.204	0.524	4.04439e-09	0 Myocardium	NUP50
759	5.77942e-11	-0.344024	0.467	0.76	3.32236e-06	0 Myocardium	PRRC2C
760	2.03e-14	-0.344314	0.565	0.873	1.16697e-09	0 Myocardium	ARPC5
761	2.00439e-08	-0.344435	0.165	0.38	0.00115224	0 Myocardium	MIEF1
762	1.90676e-06	-0.344552	0.161	0.345	0.109612	0 Myocardium	INPPL1
763	5.12764e-07	-0.344887	0.667	0.838	0.0294767	0 Myocardium	FSCN1
764	1.87679e-09	-0.345132	0.035	0.201	0.000107889	0 Myocardium	MFAP2
765	5.06169e-08	-0.345193	0.73	0.913	0.00290976	0 Myocardium	YWHAB
766	7.55697e-26	-0.345705	0.158	0.611	4.3442e-21	0 Myocardium	RELN
767	5.73493e-15	-0.346002	0.116	0.424	3.29678e-10	0 Myocardium	MBNL3
768	1.83496e-06	-0.346568	0.295	0.507	0.105484	0 Myocardium	TSKU
769	0.00213193	-0.346701	0.056	0.135	1	0 Myocardium	ZNF717
770	1.51757e-10	-0.346928	0.681	0.913	8.72389e-06	0 Myocardium	GUK1
771	4.19201e-11	-0.346976	0.902	0.996	2.40982e-06	0 Myocardium	UBC
772	3.87095e-13	-0.347102	0.165	0.459	2.22526e-08	0 Myocardium	TSPAN14
773	0.000150637	-0.3478	0.295	0.463	1	0 Myocardium	RER1
774	2.36121e-09	-0.347805	0.389	0.681	0.000135736	0 Myocardium	HUWE1
775	7.65442e-06	-0.347807	0.228	0.415	0.440022	0 Myocardium	UBE3C
776	6.77555e-10	-0.347892	0.761	0.943	3.89499e-05	0 Myocardium	EDF1
777	3.71402e-11	-0.348171	0.547	0.795	2.13504e-06	0 Myocardium	TXNIP
778	7.53066e-06	-0.34902	0.182	0.354	0.432907	0 Myocardium	ZNF423
779	1.01049e-09	-0.350238	0.425	0.707	5.80892e-05	0 Myocardium	PRPF40A
780	7.02887e-07	-0.350583	0.232	0.428	0.0404062	0 Myocardium	NELFA
781	2.78251e-05	-0.350916	0.179	0.336	1	0 Myocardium	SASH1
782	1.9726e-11	-0.352145	0.596	0.873	1.13397e-06	0 Myocardium	PCNP
783	3.60264e-09	-0.352406	0.586	0.83	0.000207101	0 Myocardium	SARAF
784	0.00125348	-0.35315	0.102	0.205	1	0 Myocardium	RAB8A
785	3.33096e-14	-0.35378	0.319	0.651	1.91483e-09	0 Myocardium	MRC2
786	3.1149e-07	-0.354068	0.333	0.559	0.0179063	0 Myocardium	FBLN2
787	1.43742e-08	-0.354413	0.73	0.917	0.000826318	0 Myocardium	TPM4
788	0.00853174	-0.355395	0.112	0.197	1	0 Myocardium	SMIM29
789	1.97852e-06	-0.355545	0.368	0.581	0.113737	0 Myocardium	KIAA0232
790	5.85889e-05	-0.357424	0.147	0.288	1	0 Myocardium	PKD2
791	0.0064959	-0.357712	0.095	0.179	1	0 Myocardium	RIPK1
792	9.06128e-05	-0.357947	0.172	0.332	1	0 Myocardium	NAA30
793	2.6317e-13	-0.358191	0.456	0.803	1.51286e-08	0 Myocardium	TCF12
794	3.00832e-05	-0.358463	0.07	0.192	1	0 Myocardium	GATA3
795	4.5749e-08	-0.358575	0.256	0.489	0.00262992	0 Myocardium	FOXP4
796	3.67328e-07	-0.358771	0.386	0.646	0.0211162	0 Myocardium	C7orf50
797	1.00537e-06	-0.35894	0.13	0.306	0.0577949	0 Myocardium	C20orf27
798	4.20667e-09	-0.359021	0.319	0.576	0.000241825	0 Myocardium	GATAD2A
799	1.85947e-10	-0.359171	0.151	0.402	1.06894e-05	0 Myocardium	TCF7L1
800	4.95455e-06	-0.35946	0.319	0.537	0.284817	0 Myocardium	UFM1
801	5.56365e-09	-0.359492	0.312	0.555	0.000319832	0 Myocardium	UBALD2
802	1.07589e-12	-0.359733	0.13	0.397	6.18488e-08	0 Myocardium	CFAP36
803	4.90016e-09	-0.360085	0.218	0.472	0.000281691	0 Myocardium	RLIM
804	1.70289e-09	-0.360232	0.182	0.415	9.78924e-05	0 Myocardium	FURIN
805	2.72472e-12	-0.360519	0.323	0.633	1.56633e-07	0 Myocardium	BAMBI
806	2.08214e-09	-0.361094	0.246	0.498	0.000119694	0 Myocardium	ANKIB1
807	2.57584e-10	-0.361474	0.095	0.31	1.48075e-05	0 Myocardium	SPN
808	0.000106099	-0.361776	0.14	0.279	1	0 Myocardium	CDKAL1
809	4.34596e-08	-0.361997	0.277	0.502	0.00249832	0 Myocardium	HERC1
810	6.61561e-08	-0.362207	0.463	0.69	0.00380305	0 Myocardium	RAD23A
811	1.39596e-07	-0.362214	0.488	0.686	0.00802482	0 Myocardium	DAP
812	1.08339e-05	-0.36225	0.425	0.624	0.6228	0 Myocardium	SRSF7
813	4.72059e-09	-0.362947	0.196	0.428	0.000271368	0 Myocardium	ZBTB7A
814	3.63431e-07	-0.363061	0.133	0.314	0.0208922	0 Myocardium	OTULIN
815	2.762e-08	-0.363536	0.284	0.507	0.00158776	0 Myocardium	PIP4K2A
816	4.85323e-09	-0.363591	0.116	0.332	0.000278993	0 Myocardium	USP32
817	1.07022e-05	-0.364618	0.263	0.437	0.615229	0 Myocardium	WIPF2
818	9.30755e-05	-0.36485	0.249	0.432	1	0 Myocardium	CRIM1
819	2.99028e-08	-0.365042	0.196	0.415	0.00171899	0 Myocardium	TGFB1
820	4.33762e-18	-0.365229	0.098	0.424	2.49352e-13	0 Myocardium	RGCC
821	2.74813e-05	-0.36536	0.088	0.218	1	0 Myocardium	INKA1
822	2.04455e-05	-0.366005	0.389	0.594	1	0 Myocardium	EPRS
823	1.39079e-14	-0.366066	0.13	0.428	7.9951e-10	0 Myocardium	TRPS1
824	0.000359567	-0.366408	0.211	0.367	1	0 Myocardium	UBN2
825	6.65006e-10	-0.367041	0.604	0.825	3.82286e-05	0 Myocardium	ZFAND5
826	3.04965e-09	-0.367207	0.274	0.533	0.000175312	0 Myocardium	CUL5
827	2.08127e-06	-0.367643	0.351	0.559	0.119644	0 Myocardium	VPS25
828	6.51173e-11	-0.367669	0.323	0.624	3.74333e-06	0 Myocardium	FGFR1
829	0.00167857	-0.367936	0.418	0.585	1	0 Myocardium	HES4
830	1.54321e-09	-0.368598	0.225	0.485	8.87128e-05	0 Myocardium	SAV1
831	4.5178e-10	-0.368602	0.421	0.716	2.5971e-05	0 Myocardium	ANXA5
832	1.11146e-05	-0.369183	0.228	0.419	0.638936	0 Myocardium	TRPM7
833	2.22991e-06	-0.369263	0.316	0.528	0.128189	0 Myocardium	TANC2
834	2.09587e-09	-0.369292	0.204	0.432	0.000120483	0 Myocardium	GCLM
835	7.12757e-11	-0.369334	0.147	0.393	4.09736e-06	0 Myocardium	IDS
836	1.25296e-07	-0.369352	0.161	0.367	0.00720278	0 Myocardium	DZIP1
837	1.89495e-13	-0.369494	0.396	0.712	1.08933e-08	0 Myocardium	CREBBP
838	2.03575e-13	-0.369495	0.179	0.485	1.17027e-08	0 Myocardium	COLEC12
839	1.50951e-15	-0.369864	0.105	0.402	8.67759e-11	0 Myocardium	IQGAP2
840	9.65293e-06	-0.37012	0.211	0.384	0.554908	0 Myocardium	B4GALT3
841	3.06171e-14	-0.370383	0.218	0.546	1.76006e-09	0 Myocardium	BACH1
842	0.00182439	-0.37061	0.193	0.306	1	0 Myocardium	SELENOM
843	1.50863e-14	-0.371127	0.288	0.598	8.67254e-10	0 Myocardium	TERF2IP
844	3.67171e-05	-0.371315	0.446	0.664	1	0 Myocardium	EIF3M
845	4.39063e-09	-0.371377	0.411	0.659	0.0002524	0 Myocardium	MSN
846	1.47761e-06	-0.371886	0.628	0.769	0.0849419	0 Myocardium	CNBP
847	1.21087e-06	-0.371991	0.228	0.437	0.0696083	0 Myocardium	CDH5
848	6.01961e-06	-0.372005	0.263	0.459	0.346043	0 Myocardium	PRRC2B
849	0.000105682	-0.372264	0.625	0.786	1	0 Myocardium	POLR2J
850	1.28085e-11	-0.372316	0.102	0.345	7.36311e-07	0 Myocardium	ORAI2
851	9.76946e-12	-0.372729	0.323	0.624	5.61607e-07	0 Myocardium	NCOA1
852	5.85736e-12	-0.372866	0.091	0.332	3.36716e-07	0 Myocardium	EPB42
853	3.54916e-16	-0.37297	0.105	0.419	2.04027e-11	0 Myocardium	MXRA5
854	0.00357496	-0.373012	0.126	0.223	1	0 Myocardium	CBFA2T2
855	1.26403e-07	-0.3738	0.112	0.284	0.00726638	0 Myocardium	SLC7A5
856	3.23769e-09	-0.374561	0.126	0.345	0.000186122	0 Myocardium	UCHL1
857	2.5307e-10	-0.374776	0.544	0.76	1.4548e-05	0 Myocardium	TLN1
858	8.81344e-14	-0.374864	0.133	0.415	5.06649e-09	0 Myocardium	SLC3A2
859	2.27686e-06	-0.375331	0.463	0.677	0.130887	0 Myocardium	HAPLN1
860	0.000315417	-0.375455	0.365	0.537	1	0 Myocardium	RAB31
861	3.36816e-10	-0.375606	0.228	0.489	1.93622e-05	0 Myocardium	SMIM1
862	1.33096e-08	-0.376018	0.182	0.406	0.000765113	0 Myocardium	PITHD1
863	3.22019e-05	-0.376204	0.34	0.537	1	0 Myocardium	RNF2
864	1.03643e-18	-0.376328	0.137	0.493	5.95802e-14	0 Myocardium	GULP1
865	1.43479e-09	-0.376554	0.305	0.55	8.24801e-05	0 Myocardium	NBAS
866	1.00705e-08	-0.376655	0.119	0.314	0.00057891	0 Myocardium	SNORA73B
867	1.43425e-06	-0.376924	0.323	0.541	0.0824491	0 Myocardium	GSK3B
868	4.78561e-08	-0.37703	0.119	0.314	0.00275106	0 Myocardium	GAK
869	5.94159e-06	-0.377097	0.33	0.507	0.341558	0 Myocardium	C9orf78
870	3.00841e-09	-0.377595	0.161	0.393	0.000172941	0 Myocardium	WBP1L
871	1.04901e-16	-0.37796	0.081	0.38	6.03034e-12	0 Myocardium	PELI2
872	1.05197e-08	-0.378576	0.796	0.952	0.000604737	0 Myocardium	OAZ1
873	1.52711e-07	-0.379641	0.239	0.463	0.00877873	0 Myocardium	UNC5B
874	2.30585e-09	-0.379652	0.211	0.45	0.000132554	0 Myocardium	NR1H2
875	9.6621e-09	-0.379671	0.498	0.755	0.000555435	0 Myocardium	TBL1XR1
876	2.08611e-10	-0.379746	0.084	0.293	1.19922e-05	0 Myocardium	TUBA4A
877	7.13891e-14	-0.380282	0.189	0.498	4.10388e-09	0 Myocardium	ZNF652
878	9.87676e-13	-0.380518	0.179	0.45	5.67776e-08	0 Myocardium	SLC1A5
879	2.43781e-15	-0.380581	0.361	0.703	1.4014e-10	0 Myocardium	TMEM59
880	4.46487e-07	-0.382133	0.284	0.511	0.0256668	0 Myocardium	COPS5
881	1.87679e-11	-0.382167	0.744	0.917	1.07889e-06	0 Myocardium	MAP1B
882	2.45529e-08	-0.38222	0.158	0.362	0.00141145	0 Myocardium	LRRC32
883	6.66326e-14	-0.382393	0.204	0.515	3.83044e-09	0 Myocardium	SNCA
884	6.05406e-12	-0.382609	0.039	0.245	3.48023e-07	0 Myocardium	AR
885	7.24134e-07	-0.382727	0.239	0.424	0.0416276	0 Myocardium	CRKL
886	2.26551e-12	-0.382766	0.6	0.869	1.30235e-07	0 Myocardium	SLC38A2
887	1.23016e-14	-0.382984	0.14	0.445	7.07172e-10	0 Myocardium	GATA5
888	2.46824e-05	-0.383173	0.239	0.406	1	0 Myocardium	SIK2
889	6.26709e-09	-0.383564	0.228	0.459	0.00036027	0 Myocardium	PPP1R15A
890	4.4217e-09	-0.384007	0.965	1	0.000254186	0 Myocardium	SERF2
891	1.18915e-06	-0.384846	0.702	0.891	0.0683594	0 Myocardium	RAD23B
892	7.88564e-10	-0.385204	0.87	0.974	4.53314e-05	0 Myocardium	ZFP36L1
893	4.90111e-12	-0.385374	0.547	0.795	2.81745e-07	0 Myocardium	WASF2
894	3.37178e-15	-0.385577	0.274	0.611	1.9383e-10	0 Myocardium	NET1
895	5.61596e-07	-0.386147	0.165	0.345	0.0322839	0 Myocardium	NFATC2
896	5.75921e-10	-0.386259	0.53	0.799	3.31074e-05	0 Myocardium	ENAH
897	3.98355e-12	-0.386385	0.382	0.659	2.28998e-07	0 Myocardium	CAB39
898	4.5119e-10	-0.386513	0.204	0.459	2.59371e-05	0 Myocardium	RBM22
899	1.13783e-12	-0.386678	0.379	0.672	6.54093e-08	0 Myocardium	TCP1
900	2.11914e-10	-0.386735	0.063	0.262	1.21821e-05	0 Myocardium	MYO1D
901	1.56211e-08	-0.386887	0.165	0.384	0.000897997	0 Myocardium	BCL10
902	3.24344e-10	-0.386976	0.168	0.415	1.86452e-05	0 Myocardium	2002-03-01
903	3.78573e-09	-0.38734	0.302	0.546	0.000217626	0 Myocardium	NDRG1
904	0.000136641	-0.388263	0.618	0.747	1	0 Myocardium	PRDX2
905	2.63167e-10	-0.388592	0.326	0.607	1.51284e-05	0 Myocardium	MARK3
906	1.05072e-09	-0.389028	0.491	0.747	6.04016e-05	0 Myocardium	COPE
907	7.76319e-16	-0.38992	0.147	0.454	4.46275e-11	0 Myocardium	ARL4A
908	1.93551e-11	-0.390018	0.067	0.284	1.11265e-06	0 Myocardium	ST6GAL2
909	1.47455e-18	-0.390207	0.077	0.389	8.47659e-14	0 Myocardium	ERMAP
910	0.00180987	-0.390847	0.144	0.249	1	0 Myocardium	ZNF579
911	1.29337e-09	-0.391018	0.519	0.799	7.43509e-05	0 Myocardium	UBE2B
912	2.55575e-15	-0.391099	0.414	0.742	1.4692e-10	0 Myocardium	SAT1
913	1.29641e-08	-0.392014	0.361	0.611	0.000745253	0 Myocardium	SLC44A2
914	4.0839e-06	-0.392257	0.204	0.389	0.234767	0 Myocardium	NQO2
915	1.53182e-06	-0.392372	0.186	0.376	0.0880584	0 Myocardium	BRAF
916	2.1403e-13	-0.392412	0.361	0.677	1.23037e-08	0 Myocardium	TNS1
917	2.38313e-07	-0.392688	0.456	0.672	0.0136996	0 Myocardium	HDAC5
918	3.02607e-07	-0.392757	0.596	0.812	0.0173956	0 Myocardium	BRD4
919	1.73395e-06	-0.392911	0.144	0.314	0.0996776	0 Myocardium	CSRNP2
920	1.35081e-12	-0.394419	0.481	0.769	7.76524e-08	0 Myocardium	TXN
921	3.19143e-10	-0.394864	0.295	0.576	1.83463e-05	0 Myocardium	PFDN2
922	5.31537e-17	-0.396233	0.354	0.725	3.05559e-12	0 Myocardium	BEX1
923	5.39705e-14	-0.396252	0.439	0.764	3.10255e-09	0 Myocardium	SERP1
924	9.3331e-09	-0.396781	0.196	0.428	0.000536522	0 Myocardium	METTL7A
925	3.27411e-11	-0.397595	0.302	0.611	1.88215e-06	0 Myocardium	BOD1L1
926	1.0926e-05	-0.397746	0.032	0.135	0.62809	0 Myocardium	NTS
927	6.87192e-07	-0.398227	0.032	0.153	0.0395039	0 Myocardium	PRRX2
928	8.35516e-07	-0.398448	0.284	0.507	0.0480305	0 Myocardium	HTRA1
929	0.00923897	-0.398457	0.119	0.201	1	0 Myocardium	HOMER3
930	1.28464e-07	-0.398989	0.133	0.328	0.00738491	0 Myocardium	FILIP1L
931	0.00819426	-0.399098	0.218	0.319	1	0 Myocardium	LRCH3
932	8.23943e-07	-0.399798	0.168	0.367	0.0473652	0 Myocardium	MORC3
933	4.93725e-07	-0.399897	0.491	0.707	0.0283823	0 Myocardium	COPA
934	0.000318391	-0.400024	0.488	0.651	1	0 Myocardium	SPIN1
935	9.17694e-08	-0.400444	0.705	0.886	0.00527546	0 Myocardium	ITM2B
936	3.12745e-09	-0.400545	0.256	0.524	0.000179784	0 Myocardium	AMOTL1
937	4.72532e-06	-0.400638	0.477	0.699	0.27164	0 Myocardium	PSMA4
938	2.79446e-11	-0.401195	0.754	0.934	1.60642e-06	0 Myocardium	PNRC1
939	3.95129e-16	-0.401753	0.263	0.611	2.27144e-11	0 Myocardium	FKBP8
940	3.71476e-12	-0.402592	0.144	0.41	2.13547e-07	0 Myocardium	HAS2
941	6.85377e-09	-0.402821	0.116	0.314	0.000393996	0 Myocardium	ANGPTL2
942	1.74218e-10	-0.403684	0.228	0.472	1.00151e-05	0 Myocardium	TMBIM1
943	1.27637e-15	-0.404094	0.098	0.393	7.33735e-11	0 Myocardium	LOX
944	5.11709e-09	-0.405735	0.105	0.306	0.000294161	0 Myocardium	TFE3
945	3.00175e-08	-0.406515	0.175	0.38	0.00172558	0 Myocardium	ZDHHC3
946	4.93675e-09	-0.406797	0.628	0.852	0.000283794	0 Myocardium	BTG1
947	1.03325e-11	-0.406818	0.186	0.445	5.93971e-07	0 Myocardium	TESC
948	0.000869928	-0.407941	0.66	0.799	1	0 Myocardium	RHOC
949	1.94801e-07	-0.408486	0.151	0.345	0.0111983	0 Myocardium	NSG1
950	1.09675e-10	-0.408854	0.067	0.275	6.30478e-06	0 Myocardium	ENDOD1
951	9.69154e-09	-0.410227	0.47	0.729	0.000557128	0 Myocardium	CDH11
952	1.3119e-07	-0.410413	0.26	0.485	0.00754157	0 Myocardium	PKDCC
953	7.607e-14	-0.411227	0.467	0.773	4.37296e-09	0 Myocardium	ADD1
954	2.7865e-10	-0.411689	0.649	0.86	1.60185e-05	0 Myocardium	MAGED1
955	6.68401e-08	-0.412093	0.196	0.415	0.00384237	0 Myocardium	PCNT
956	1.34983e-12	-0.41418	0.204	0.511	7.75961e-08	0 Myocardium	ZNF451
957	6.95822e-11	-0.414372	0.207	0.467	4e-06	0 Myocardium	EHBP1L1
958	3.46663e-09	-0.414876	0.337	0.576	0.000199282	0 Myocardium	MMP14
959	0.000948451	-0.415433	0.077	0.17	1	0 Myocardium	BCL6B
960	6.79953e-10	-0.415924	0.228	0.48	3.90878e-05	0 Myocardium	CUL4B
961	7.00249e-09	-0.416472	0.221	0.454	0.000402545	0 Myocardium	LMCD1
962	1.78498e-10	-0.416595	0.158	0.384	1.02611e-05	0 Myocardium	LMO2
963	1.00341e-13	-0.417632	0.228	0.528	5.76823e-09	0 Myocardium	CDC42EP4
964	6.17176e-07	-0.42014	0.081	0.231	0.035479	0 Myocardium	P3H3
965	2.46247e-18	-0.420145	0.193	0.541	1.41558e-13	0 Myocardium	PDGFRA
966	4.13625e-11	-0.420156	0.186	0.459	2.37776e-06	0 Myocardium	TP53BP2
967	9.62872e-07	-0.420649	0.053	0.188	0.0553517	0 Myocardium	IGLON5
968	2.19807e-09	-0.421245	0.095	0.306	0.000126358	0 Myocardium	SNORD3A
969	6.84283e-10	-0.42127	0.228	0.476	3.93367e-05	0 Myocardium	MED21
970	6.86223e-10	-0.421777	0.368	0.672	3.94482e-05	0 Myocardium	SND1
971	6.61439e-13	-0.421856	0.165	0.441	3.80235e-08	0 Myocardium	FAM117A
972	3.29096e-13	-0.422466	0.172	0.459	1.89184e-08	0 Myocardium	RESF1
973	9.54327e-05	-0.423198	0.239	0.402	1	0 Myocardium	APH1A
974	2.06475e-11	-0.423369	0.611	0.878	1.18694e-06	0 Myocardium	CLTC
975	1.45814e-10	-0.423902	0.432	0.707	8.38229e-06	0 Myocardium	MAP1LC3B
976	0.000695502	-0.424498	0.151	0.271	1	0 Myocardium	ARHGEF40
977	4.86315e-11	-0.425041	0.432	0.721	2.79563e-06	0 Myocardium	ID1
978	1.27452e-06	-0.425138	0.256	0.437	0.0732673	0 Myocardium	HBB
979	0.000251215	-0.425162	0.396	0.576	1	0 Myocardium	POLR2F
980	1.1601e-10	-0.425232	0.284	0.546	6.66898e-06	0 Myocardium	CCND3
981	4.99538e-09	-0.426313	0.232	0.476	0.000287164	0 Myocardium	TMEM248
982	4.84589e-14	-0.427693	0.095	0.362	2.78571e-09	0 Myocardium	CTSE
983	8.14445e-17	-0.429328	0.295	0.664	4.68192e-12	0 Myocardium	C1orf21
984	0.000141329	-0.429822	0.035	0.122	1	0 Myocardium	ACTG2
985	6.48197e-07	-0.430129	0.47	0.672	0.0372623	0 Myocardium	RABAC1
986	2.21176e-13	-0.4311	0.347	0.651	1.27145e-08	0 Myocardium	FAM20B
987	1.11272e-11	-0.431628	0.214	0.485	6.39656e-07	0 Myocardium	UGCG
988	5.02249e-13	-0.431695	0.912	0.996	2.88723e-08	0 Myocardium	EIF1
989	2.94829e-10	-0.431721	0.491	0.755	1.69485e-05	0 Myocardium	TALDO1
990	1.60737e-07	-0.43175	0.358	0.598	0.00924013	0 Myocardium	GTF2F1
991	9.22633e-13	-0.431822	0.165	0.441	5.30385e-08	0 Myocardium	FAT4
992	7.68534e-06	-0.43209	0.453	0.633	0.441799	0 Myocardium	NFIC
993	6.66139e-05	-0.432858	0.47	0.642	1	0 Myocardium	PLAC9
994	3.29603e-11	-0.433972	0.744	0.943	1.89475e-06	0 Myocardium	TUBA1A
995	7.37788e-09	-0.434081	0.144	0.345	0.000424125	0 Myocardium	TF
996	5.93791e-13	-0.434937	0.547	0.825	3.41347e-08	0 Myocardium	H1F0
997	3.18065e-07	-0.435123	0.158	0.345	0.0182843	0 Myocardium	ERBB3
998	8.36033e-12	-0.435175	0.246	0.511	4.80602e-07	0 Myocardium	SH3BGRL2
999	1.8796e-08	-0.435529	0.67	0.856	0.00108051	0 Myocardium	SFRP1
1000	9.34246e-11	-0.435801	0.414	0.686	5.37061e-06	0 Myocardium	HSPH1
1001	5.46614e-12	-0.435878	0.354	0.659	3.14226e-07	0 Myocardium	UBTF
1002	8.26883e-17	-0.435956	0.382	0.742	4.75342e-12	0 Myocardium	TOP1
1003	4.6304e-13	-0.440478	0.463	0.786	2.66183e-08	0 Myocardium	SSBP3
1004	5.59725e-16	-0.441012	0.105	0.41	3.21764e-11	0 Myocardium	ZCCHC8
1005	4.11762e-07	-0.441188	0.267	0.48	0.0236705	0 Myocardium	VPS4A
1006	3.02605e-11	-0.442067	0.204	0.467	1.73955e-06	0 Myocardium	BASP1
1007	2.87054e-07	-0.443066	0.193	0.393	0.0165016	0 Myocardium	R3HDM2
1008	7.9146e-14	-0.443372	0.354	0.694	4.54979e-09	0 Myocardium	FBN1
1009	0.000191602	-0.444131	0.439	0.546	1	0 Myocardium	TLCD4
1010	2.16279e-08	-0.446478	0.291	0.524	0.0012433	0 Myocardium	SERTAD2
1011	2.60005e-14	-0.446614	0.144	0.437	1.49467e-09	0 Myocardium	YPEL4
1012	5.53488e-11	-0.447912	0.232	0.485	3.18178e-06	0 Myocardium	SSX2IP
1013	9.65496e-10	-0.44814	0.316	0.576	5.55025e-05	0 Myocardium	GID8
1014	3.94293e-10	-0.44839	0.105	0.319	2.26663e-05	0 Myocardium	PITX1
1015	1.08608e-12	-0.448983	0.218	0.524	6.24343e-08	0 Myocardium	RASL11B
1016	9.43462e-10	-0.449017	0.218	0.467	5.42359e-05	0 Myocardium	INHBA
1017	2.11465e-13	-0.449329	0.263	0.59	1.21563e-08	0 Myocardium	UBXN7
1018	5.8879e-09	-0.449416	0.109	0.306	0.000338472	0 Myocardium	FOXO4
1019	6.55923e-15	-0.449515	0.246	0.563	3.77064e-10	0 Myocardium	STAT5B
1020	2.41483e-15	-0.450513	0.13	0.432	1.38819e-10	0 Myocardium	BMP4
1021	3.31834e-05	-0.451866	0.298	0.463	1	0 Myocardium	HAGH
1022	2.02312e-05	-0.454428	0.312	0.498	1	0 Myocardium	IGFBP7
1023	0.000775626	-0.454766	0.168	0.301	1	0 Myocardium	DDX54
1024	8.17364e-18	-0.456217	0.154	0.498	4.6987e-13	0 Myocardium	UHMK1
1025	4.1875e-12	-0.456897	0.158	0.424	2.40723e-07	0 Myocardium	ASPN
1026	2.14242e-11	-0.457357	0.442	0.725	1.23159e-06	0 Myocardium	LIMS1
1027	2.08004e-11	-0.457515	0.565	0.838	1.19573e-06	0 Myocardium	DNAJA1
1028	6.68466e-08	-0.457869	0.154	0.349	0.00384275	0 Myocardium	DEDD2
1029	7.13868e-08	-0.458958	0.716	0.873	0.00410374	0 Myocardium	HDGF
1030	8.68013e-08	-0.462173	0.481	0.703	0.00498986	0 Myocardium	COL6A2
1031	3.76467e-09	-0.463101	0.249	0.498	0.000216416	0 Myocardium	CCDC80
1032	7.97374e-12	-0.464261	0.418	0.716	4.58379e-07	0 Myocardium	TAGLN2
1033	2.03107e-06	-0.464484	0.53	0.686	0.116758	0 Myocardium	GLRX5
1034	3.75986e-12	-0.465813	0.253	0.541	2.16139e-07	0 Myocardium	IP6K2
1035	1.22185e-11	-0.465868	0.47	0.729	7.02392e-07	0 Myocardium	RAMP2
1036	5.30335e-15	-0.466221	0.277	0.611	3.04868e-10	0 Myocardium	FNBP1L
1037	7.08731e-12	-0.467034	0.27	0.563	4.07421e-07	0 Myocardium	YPEL3
1038	1.23214e-14	-0.468805	0.26	0.572	7.08309e-10	0 Myocardium	FAXDC2
1039	4.59321e-11	-0.46883	0.123	0.358	2.64045e-06	0 Myocardium	MID1IP1
1040	4.65423e-10	-0.470006	0.295	0.555	2.67553e-05	0 Myocardium	PRAF2
1041	6.58394e-12	-0.470158	0.326	0.607	3.78484e-07	0 Myocardium	FOXO3
1042	2.43504e-10	-0.470276	0.277	0.568	1.39981e-05	0 Myocardium	FNDC3A
1043	1.77018e-11	-0.470799	0.235	0.507	1.0176e-06	0 Myocardium	FMOD
1044	2.09996e-12	-0.472059	0.267	0.585	1.20718e-07	0 Myocardium	ZFPM1
1045	1.37941e-10	-0.472598	0.253	0.515	7.92966e-06	0 Myocardium	SEC14L1
1046	6.92338e-08	-0.472705	0.323	0.55	0.00397997	0 Myocardium	SRPX
1047	2.06281e-11	-0.473331	0.305	0.616	1.18583e-06	0 Myocardium	COL6A3
1048	3.10686e-15	-0.474896	0.537	0.834	1.78601e-10	0 Myocardium	JUND
1049	9.48947e-13	-0.475032	0.151	0.432	5.45512e-08	0 Myocardium	BAZ2A
1050	5.44835e-15	-0.475859	0.26	0.568	3.13204e-10	0 Myocardium	STAT3
1051	3.0277e-11	-0.47597	0.586	0.808	1.7405e-06	0 Myocardium	EIF5
1052	6.45267e-14	-0.476375	0.375	0.677	3.70938e-09	0 Myocardium	KCTD20
1053	4.58027e-10	-0.476803	0.474	0.755	2.63301e-05	0 Myocardium	BMPR2
1054	0.00441422	-0.477248	0.133	0.231	1	0 Myocardium	LEFTY2
1055	1.12562e-13	-0.477723	0.161	0.445	6.47073e-09	0 Myocardium	ELK1
1056	2.04537e-12	-0.478151	0.439	0.725	1.1758e-07	0 Myocardium	CTDSP2
1057	1.01517e-14	-0.478981	0.519	0.843	5.83582e-10	0 Myocardium	PTN
1058	1.55305e-15	-0.480174	0.302	0.62	8.92786e-11	0 Myocardium	BCL2L1
1059	4.26482e-11	-0.481884	0.274	0.537	2.45167e-06	0 Myocardium	RALGPS2
1060	4.23725e-11	-0.482468	0.772	0.934	2.43582e-06	0 Myocardium	PTP4A2
1061	1.201e-11	-0.48266	0.249	0.533	6.90409e-07	0 Myocardium	SYNPO
1062	1.18886e-14	-0.482736	0.067	0.323	6.83428e-10	0 Myocardium	GATA1
1063	0.00118557	-0.482825	0.154	0.271	1	0 Myocardium	MIS18A
1064	4.70051e-09	-0.483127	0.175	0.415	0.000270213	0 Myocardium	LAPTM5
1065	9.13212e-10	-0.483341	0.456	0.681	5.24969e-05	0 Myocardium	TRAK2
1066	3.75038e-07	-0.483472	0.144	0.323	0.0215595	0 Myocardium	TRIM58
1067	1.16787e-10	-0.485415	0.256	0.533	6.7136e-06	0 Myocardium	EXT1
1068	1.98481e-12	-0.485545	0.298	0.59	1.14099e-07	0 Myocardium	NPRL3
1069	2.09406e-11	-0.485752	0.179	0.45	1.20379e-06	0 Myocardium	ATP6V1A
1070	5.65485e-13	-0.48644	0.239	0.555	3.25075e-08	0 Myocardium	HIST1H2AC
1071	1.48968e-12	-0.487178	0.516	0.725	8.56355e-08	0 Myocardium	ARHGEF12
1072	7.89935e-07	-0.48944	0.2	0.389	0.0454102	0 Myocardium	CIB1
1073	1.27248e-10	-0.489872	0.386	0.633	7.315e-06	0 Myocardium	TUBB6
1074	2.12113e-14	-0.490214	0.323	0.659	1.21935e-09	0 Myocardium	SMAD6
1075	9.04723e-15	-0.490325	0.526	0.812	5.20089e-10	0 Myocardium	GLUL
1076	6.62641e-11	-0.490797	0.523	0.786	3.80926e-06	0 Myocardium	SF3B2
1077	9.21953e-11	-0.492664	0.088	0.306	5.29994e-06	0 Myocardium	FBLN5
1078	7.72171e-09	-0.493822	0.13	0.336	0.00044389	0 Myocardium	FOSB
1079	2.18601e-07	-0.493859	0.589	0.838	0.0125665	0 Myocardium	CALD1
1080	1.81473e-14	-0.496095	0.477	0.803	1.04322e-09	0 Myocardium	ID2
1081	1.85415e-13	-0.499894	0.386	0.664	1.06588e-08	0 Myocardium	DCAF12
1082	4.70644e-13	-0.500127	0.239	0.546	2.70555e-08	0 Myocardium	PHF21A
1083	2.91892e-12	-0.503661	0.512	0.777	1.67797e-07	0 Myocardium	TIMP1
1084	4.49878e-08	-0.503948	0.249	0.45	0.00258617	0 Myocardium	STRADB
1085	9.21642e-11	-0.503992	0.498	0.751	5.29815e-06	0 Myocardium	S100A11
1086	1.80643e-09	-0.507332	0.954	0.996	0.000103844	0 Myocardium	PABPC1
1087	3.29311e-07	-0.508179	0.281	0.493	0.0189307	0 Myocardium	AEBP1
1088	9.02121e-09	-0.509407	0.565	0.786	0.000518593	0 Myocardium	GADD45GIP1
1089	2.37654e-10	-0.50961	0.305	0.563	1.36618e-05	0 Myocardium	LTBP4
1090	1.82866e-06	-0.509673	0.309	0.507	0.105122	0 Myocardium	TSPO
1091	2.01691e-12	-0.511394	0.27	0.555	1.15944e-07	0 Myocardium	HMBS
1092	1.11209e-18	-0.51205	0.772	0.987	6.39293e-14	0 Myocardium	H3F3B
1093	2.48536e-06	-0.512327	0.604	0.777	0.142874	0 Myocardium	CAPRIN1
1094	2.99311e-11	-0.51244	0.34	0.594	1.72062e-06	0 Myocardium	R3HDM4
1095	2.9839e-11	-0.513719	0.298	0.594	1.71533e-06	0 Myocardium	AHCYL1
1096	7.84401e-15	-0.513867	0.249	0.585	4.50921e-10	0 Myocardium	IER2
1097	1.40263e-14	-0.514939	0.193	0.498	8.06313e-10	0 Myocardium	STK17A
1098	7.32071e-18	-0.516464	0.253	0.607	4.20838e-13	0 Myocardium	ARF6
1099	2.70785e-07	-0.517967	0.765	0.913	0.0155663	0 Myocardium	C12orf57
1100	1.86824e-11	-0.520805	0.186	0.45	1.07397e-06	0 Myocardium	TSPAN5
1101	1.04422e-08	-0.520984	0.186	0.406	0.000600279	0 Myocardium	PTGIS
1102	1.04793e-07	-0.521897	0.428	0.699	0.00602415	0 Myocardium	RCN2
1103	2.85312e-08	-0.523511	0.418	0.659	0.00164014	0 Myocardium	IGFBP4
1104	1.15063e-13	-0.52381	0.618	0.882	6.61449e-09	0 Myocardium	DDX6
1105	4.76022e-06	-0.52444	0.326	0.511	0.273646	0 Myocardium	EHD2
1106	7.04582e-10	-0.525039	0.649	0.873	4.05036e-05	0 Myocardium	DDX3X
1107	1.54599e-12	-0.525484	0.382	0.659	8.88728e-08	0 Myocardium	PHF3
1108	1.15725e-13	-0.527022	0.288	0.603	6.65255e-09	0 Myocardium	EFNB2
1109	1.9604e-14	-0.527419	0.375	0.703	1.12696e-09	0 Myocardium	ENSA
1110	1.38419e-11	-0.52933	0.456	0.738	7.95715e-07	0 Myocardium	NRBP1
1111	8.70877e-08	-0.529774	0.421	0.62	0.00500632	0 Myocardium	CTSD
1112	0.00877771	-0.530516	0.375	0.515	1	0 Myocardium	APOE
1113	1.93902e-15	-0.531163	0.446	0.79	1.11467e-10	0 Myocardium	SRSF6
1114	2.5834e-13	-0.533289	0.067	0.31	1.48509e-08	0 Myocardium	MICAL1
1115	1.62828e-10	-0.537364	0.214	0.476	9.3603e-06	0 Myocardium	ENC1
1116	2.63743e-08	-0.540365	0.393	0.594	0.00151616	0 Myocardium	EHD1
1117	2.11818e-08	-0.541642	0.326	0.555	0.00121766	0 Myocardium	CBX6
1118	4.85214e-11	-0.543018	0.428	0.681	2.7893e-06	0 Myocardium	PLK2
1119	2.10365e-09	-0.543025	0.656	0.838	0.00012093	0 Myocardium	FLNA
1120	0.000763746	-0.54339	0.06	0.148	1	0 Myocardium	PF4
1121	4.6493e-10	-0.544137	0.319	0.576	2.6727e-05	0 Myocardium	UBAC1
1122	8.99981e-11	-0.545671	0.207	0.459	5.17363e-06	0 Myocardium	KAT2B
1123	1.94362e-15	-0.547941	0.488	0.803	1.11731e-10	0 Myocardium	MTPN
1124	4.18917e-18	-0.549295	0.218	0.603	2.40819e-13	0 Myocardium	EDIL3
1125	1.16815e-12	-0.549347	0.565	0.812	6.71524e-08	0 Myocardium	UBE2H
1126	1.38638e-06	-0.552722	0.277	0.467	0.0796976	0 Myocardium	FKBP10
1127	1.31328e-08	-0.553399	0.382	0.624	0.000754954	0 Myocardium	CLU
1128	4.86373e-07	-0.553578	0.154	0.341	0.0279597	0 Myocardium	STX10
1129	2.86513e-10	-0.553609	0.288	0.546	1.64705e-05	0 Myocardium	PCOLCE
1130	2.32297e-09	-0.553698	0.368	0.611	0.000133538	0 Myocardium	EP300
1131	2.46599e-09	-0.555133	0.474	0.69	0.00014176	0 Myocardium	OPTN
1132	9.18956e-15	-0.556759	0.354	0.668	5.28271e-10	0 Myocardium	KLF3
1133	2.32853e-14	-0.559315	0.221	0.541	1.33858e-09	0 Myocardium	ELL2
1134	1.62431e-16	-0.566034	0.137	0.445	9.33752e-12	0 Myocardium	SEMA3D
1135	9.1208e-18	-0.568088	0.274	0.616	5.24318e-13	0 Myocardium	LRP10
1136	5.42935e-12	-0.568266	0.179	0.432	3.12112e-07	0 Myocardium	LXN
1137	4.90185e-09	-0.571155	0.66	0.852	0.000281787	0 Myocardium	RNF10
1138	1.80516e-07	-0.572323	0.516	0.672	0.0103771	0 Myocardium	ADIPOR1
1139	1.627e-10	-0.574227	0.453	0.747	9.35299e-06	0 Myocardium	ARGLU1
1140	1.65758e-08	-0.575949	0.404	0.616	0.000952877	0 Myocardium	MKRN1
1141	4.4065e-16	-0.576307	0.411	0.773	2.53312e-11	0 Myocardium	DYNLL2
1142	1.43678e-07	-0.57752	0.505	0.69	0.00825945	0 Myocardium	PDLIM7
1143	3.58239e-12	-0.578388	0.649	0.825	2.05938e-07	0 Myocardium	NCOA4
1144	9.65675e-12	-0.582793	0.225	0.48	5.55128e-07	0 Myocardium	GALNT10
1145	5.51015e-12	-0.582985	0.228	0.524	3.16757e-07	0 Myocardium	MAF
1146	2.11718e-08	-0.585293	0.312	0.524	0.00121708	0 Myocardium	DDI2
1147	1.48975e-18	-0.585491	0.204	0.563	8.56397e-14	0 Myocardium	MYLIP
1148	1.36719e-08	-0.585503	0.172	0.38	0.000785945	0 Myocardium	CD248
1149	8.6142e-10	-0.586231	0.351	0.59	4.95196e-05	0 Myocardium	APCDD1
1150	2.40898e-13	-0.58731	0.284	0.611	1.38483e-08	0 Myocardium	TGFBI
1151	1.06908e-10	-0.58808	0.579	0.825	6.1457e-06	0 Myocardium	CLTA
1152	1.52907e-09	-0.588852	0.035	0.201	8.78999e-05	0 Myocardium	PENK
1153	2.65013e-15	-0.590638	0.34	0.672	1.52345e-10	0 Myocardium	LIMCH1
1154	2.95819e-18	-0.592265	0.498	0.856	1.70054e-13	0 Myocardium	PTBP1
1155	9.09506e-13	-0.594585	0.337	0.624	5.22838e-08	0 Myocardium	JAK1
1156	6.38324e-18	-0.599054	0.242	0.629	3.66947e-13	0 Myocardium	NFIX
1157	7.7883e-19	-0.602877	0.418	0.769	4.47718e-14	0 Myocardium	CTNNAL1
1158	6.45697e-18	-0.603885	0.074	0.38	3.71185e-13	0 Myocardium	SLC30A10
1159	3.92664e-15	-0.610592	0.109	0.393	2.25727e-10	0 Myocardium	PLAT
1160	2.31664e-18	-0.612101	0.351	0.699	1.33174e-13	0 Myocardium	C7
1161	2.91717e-16	-0.617097	0.263	0.616	1.67697e-11	0 Myocardium	ID4
1162	1.86488e-07	-0.619254	0.526	0.707	0.0107204	0 Myocardium	CXCL12
1163	1.71064e-07	-0.621687	0.719	0.847	0.00983381	0 Myocardium	CITED2
1164	1.07723e-13	-0.622209	0.221	0.511	6.19259e-09	0 Myocardium	UCP2
1165	2.23575e-12	-0.622279	0.568	0.817	1.28524e-07	0 Myocardium	GSTO1
1166	2.79605e-07	-0.625155	0.161	0.341	0.0160733	0 Myocardium	NRP2
1167	3.36052e-11	-0.627747	0.467	0.707	1.93183e-06	0 Myocardium	SLC25A39
1168	1.61618e-15	-0.628211	0.347	0.677	9.29076e-11	0 Myocardium	FECH
1169	2.54202e-16	-0.628938	0.291	0.638	1.46131e-11	0 Myocardium	COL5A1
1170	9.935e-09	-0.630493	0.319	0.541	0.000571123	0 Myocardium	TSPAN17
1171	1.46877e-08	-0.630984	0.253	0.489	0.000844336	0 Myocardium	PRRX1
1172	2.02717e-09	-0.634614	0.604	0.803	0.000116534	0 Myocardium	CRABP2
1173	4.1457e-15	-0.635433	0.179	0.476	2.3832e-10	0 Myocardium	MAP1A
1174	4.23032e-18	-0.637577	0.358	0.703	2.43184e-13	0 Myocardium	BTG2
1175	2.72596e-14	-0.638914	0.34	0.624	1.56705e-09	0 Myocardium	DNAJB1
1176	3.38176e-06	-0.639736	0.905	0.961	0.194404	0 Myocardium	FTH1
1177	8.68452e-24	-0.640818	0.982	1	4.99238e-19	0 Myocardium	ACTB
1178	1.53708e-16	-0.64294	0.274	0.638	8.83604e-12	0 Myocardium	FLRT2
1179	1.33718e-13	-0.645727	0.239	0.528	7.68689e-09	0 Myocardium	TAL1
1180	3.87157e-13	-0.64622	0.137	0.406	2.22561e-08	0 Myocardium	NFE2
1181	5.79604e-18	-0.647268	0.204	0.563	3.33191e-13	0 Myocardium	SELENBP1
1182	2.44029e-16	-0.648128	0.175	0.489	1.40282e-11	0 Myocardium	KLF1
1183	6.6628e-06	-0.648733	0.726	0.843	0.383018	0 Myocardium	RBM38
1184	5.28491e-08	-0.64899	0.161	0.358	0.00303808	0 Myocardium	OGN
1185	1.10734e-13	-0.649292	0.961	0.996	6.36563e-09	0 Myocardium	ACTG1
1186	1.56514e-05	-0.654819	0.214	0.402	0.899734	0 Myocardium	ISG15
1187	1.14307e-09	-0.654866	0.26	0.467	6.57106e-05	0 Myocardium	DMTN
1188	1.09507e-13	-0.659639	0.281	0.568	6.2951e-09	0 Myocardium	HIPK1
1189	2.27988e-09	-0.65979	0.302	0.55	0.000131061	0 Myocardium	MT1E
1190	2.19665e-15	-0.666388	0.116	0.402	1.26277e-10	0 Myocardium	GFI1B
1191	1.66525e-09	-0.669174	0.537	0.734	9.57283e-05	0 Myocardium	EMILIN1
1192	2.16792e-11	-0.669235	0.221	0.48	1.24625e-06	0 Myocardium	XK
1193	3.06405e-23	-0.670255	0.274	0.664	1.7614e-18	0 Myocardium	TCF3
1194	7.78297e-15	-0.673646	0.288	0.598	4.47412e-10	0 Myocardium	MMP2
1195	9.74025e-24	-0.673871	0.554	0.882	5.59928e-19	0 Myocardium	S100A6
1196	2.04488e-14	-0.678323	0.182	0.467	1.17552e-09	0 Myocardium	MT1F
1197	1.45752e-10	-0.679443	0.439	0.707	8.37869e-06	0 Myocardium	OLFML3
1198	5.89758e-11	-0.679717	0.758	0.908	3.39028e-06	0 Myocardium	SPARC
1199	2.5304e-09	-0.682502	0.368	0.603	0.000145463	0 Myocardium	LINC00632
1200	3.50674e-10	-0.683773	0.375	0.642	2.01588e-05	0 Myocardium	RAB34
1201	7.93516e-13	-0.685349	0.204	0.472	4.56161e-08	0 Myocardium	SPTB
1202	8.441e-09	-0.68652	0.596	0.803	0.000485239	0 Myocardium	RBP1
1203	1.54675e-11	-0.694814	0.074	0.297	8.89162e-07	0 Myocardium	SLN
1204	2.01385e-12	-0.694963	0.34	0.598	1.15768e-07	0 Myocardium	EPB41
1205	6.92643e-22	-0.695487	0.291	0.681	3.98173e-17	0 Myocardium	GNG2
1206	1.42769e-15	-0.696525	0.242	0.541	8.2072e-11	0 Myocardium	LYL1
1207	5.03262e-13	-0.699512	0.263	0.559	2.89305e-08	0 Myocardium	MXRA8
1208	2.01941e-11	-0.702481	0.407	0.659	1.16088e-06	0 Myocardium	SPECC1
1209	2.05134e-10	-0.70895	0.354	0.581	1.17923e-05	0 Myocardium	AHSP
1210	2.86996e-18	-0.717682	0.516	0.83	1.64982e-13	0 Myocardium	ATF4
1211	1.78998e-10	-0.719877	0.705	0.838	1.02899e-05	0 Myocardium	PRXL2A
1212	4.06762e-12	-0.72752	0.298	0.59	2.33831e-07	0 Myocardium	FBLN1
1213	3.5152e-08	-0.728816	0.561	0.742	0.00202075	0 Myocardium	MXI1
1214	2.43636e-20	-0.729848	0.642	0.917	1.40056e-15	0 Myocardium	MYH10
1215	1.54132e-17	-0.737015	0.302	0.633	8.86041e-13	0 Myocardium	JUNB
1216	8.24457e-28	-0.73856	0.344	0.777	4.73947e-23	0 Myocardium	EGR1
1217	9.16636e-13	-0.738767	0.154	0.424	5.26937e-08	0 Myocardium	SPTA1
1218	6.55194e-11	-0.759396	0.281	0.563	3.76645e-06	0 Myocardium	THBS1
1219	1.15452e-12	-0.77571	0.396	0.686	6.63687e-08	0 Myocardium	GPC3
1220	1.12423e-12	-0.776116	0.239	0.515	6.46278e-08	0 Myocardium	HMOX1
1221	1.54585e-18	-0.790053	0.144	0.48	8.88646e-14	0 Myocardium	GYPA
1222	2.80175e-12	-0.800166	0.418	0.668	1.61062e-07	0 Myocardium	GADD45A
1223	2.25089e-18	-0.800549	0.421	0.76	1.29395e-13	0 Myocardium	S100A10
1224	9.69015e-20	-0.805715	0.27	0.642	5.57048e-15	0 Myocardium	MFAP4
1225	1.63656e-16	-0.808761	0.186	0.498	9.40792e-12	0 Myocardium	HBQ1
1226	4.97727e-26	-0.815774	0.26	0.699	2.86124e-21	0 Myocardium	FOS
1227	4.84981e-10	-0.846011	0.249	0.476	2.78796e-05	0 Myocardium	MT1H
1228	7.08089e-17	-0.855386	0.214	0.541	4.07052e-12	0 Myocardium	RGS10
1229	5.45053e-19	-0.857769	0.249	0.603	3.13329e-14	0 Myocardium	MPP1
1230	2.94763e-14	-0.867531	0.4	0.694	1.69447e-09	0 Myocardium	MGP
1231	3.95894e-13	-0.87642	0.565	0.773	2.27583e-08	0 Myocardium	EIF2AK1
1232	1.28053e-13	-0.879157	0.905	0.983	7.36123e-09	0 Myocardium	COL3A1
1233	6.19405e-16	-0.888352	0.547	0.83	3.56071e-11	0 Myocardium	PDLIM3
1234	2.58305e-21	-0.898921	0.968	1	1.48489e-16	0 Myocardium	FTL
1235	4.74132e-13	-0.912617	0.575	0.799	2.72559e-08	0 Myocardium	BLVRB
1236	9.80336e-14	-0.914234	0.333	0.629	5.63556e-09	0 Myocardium	ALAS2
1237	7.36754e-08	-0.914436	0.856	0.904	0.00423531	0 Myocardium	COL1A1
1238	1.95753e-26	-0.926112	0.411	0.817	1.12531e-21	0 Myocardium	CREG1
1239	2.28163e-12	-0.927118	0.439	0.672	1.31162e-07	0 Myocardium	OSBP2
1240	2.80021e-18	-0.953553	0.354	0.659	1.60973e-13	0 Myocardium	MTURN
1241	3.89056e-13	-0.980254	0.34	0.598	2.23653e-08	0 Myocardium	BPGM
1242	2.39188e-11	-1.00025	0.284	0.546	1.375e-06	0 Myocardium	ELN
1243	1.2615e-19	-1.00511	0.733	0.926	7.25186e-15	0 Myocardium	SOX4
1244	8.44123e-13	-1.03277	0.389	0.633	4.85253e-08	0 Myocardium	SLC39A8
1245	3.47664e-11	-1.03518	0.411	0.642	1.99858e-06	0 Myocardium	MT2A
1246	2.15076e-13	-1.08539	0.354	0.62	1.23639e-08	0 Myocardium	ANK1
1247	1.36415e-14	-1.1044	0.758	0.895	7.84197e-10	0 Myocardium	LGALS1
1248	3.7542e-15	-1.12481	0.786	0.891	2.15814e-10	0 Myocardium	COL1A2
1249	3.63751e-13	-1.1396	0.46	0.707	2.09106e-08	0 Myocardium	HBM
1250	4.95396e-13	-1.1549	0.281	0.563	2.84783e-08	0 Myocardium	MT1G
1251	2.18671e-11	-1.15837	0.796	0.926	1.25705e-06	0 Myocardium	GYPC
1252	2.65133e-15	-1.16515	0.358	0.642	1.52414e-10	0 Myocardium	HEMGN
1253	9.65844e-08	-1.16616	0.937	0.978	0.00555225	0 Myocardium	HBA1
1254	1.23514e-09	-1.18307	0.947	0.991	7.10032e-05	0 Myocardium	HBG2
1255	9.63297e-16	-1.21376	0.372	0.646	5.53761e-11	0 Myocardium	TENT5C
1256	3.09966e-10	-1.23659	0.947	0.991	1.78187e-05	0 Myocardium	HBA2
1257	8.35925e-07	-1.28153	0.996	0.996	0.048054	0 Myocardium	HBZ
1258	2.69518e-18	-1.36187	0.705	0.93	1.54935e-13	0 Myocardium	FAM210B
1259	1.54808e-12	-1.44248	0.544	0.764	8.89929e-08	0 Myocardium	SLC4A1
1260	1.96716e-12	-1.54177	0.789	0.9	1.13084e-07	0 Myocardium	SLC25A37
