# Supplementary material for: Spatial transcriptomics reveals novel genes during the remodelling of the embryonic human arterial valves
Source: PLoS Genet. 2023 Nov 27;19(11):e1010777. doi: 10.1371/journal.pgen.1010777 (PMC10703419; doi:10.1371/journal.pgen.1010777)
Supplement: S2 Table — Genes are ordered from highest (most differentially expressed) to lowest. (XLSX) [file pgen.1010777.s011.xlsx]

## Sheet: in
	p_val	avg_logFC	pct.1	pct.2	p_val_adj	cluster	gene
1	5.70932e-45	1.61996	0.992	0.78	3.28206e-40	1 Cushion	COL1A2
2	1.70384e-34	1.58736	0.992	0.762	9.79468e-30	1 Cushion	LGALS1
3	9.47904e-37	1.58281	1	0.837	5.44912e-32	1 Cushion	COL1A1
4	1.26434e-16	1.37565	0.625	0.326	7.26821e-12	1 Cushion	ELN
5	2.76193e-35	1.33408	0.992	0.762	1.58772e-30	1 Cushion	SOX4
6	4.63871e-30	1.32796	0.93	0.588	2.66661e-25	1 Cushion	PDLIM3
7	3.12e-27	1.2755	0.828	0.433	1.79357e-22	1 Cushion	MGP
8	4.08081e-29	1.25024	0.836	0.422	2.3459e-24	1 Cushion	GPC3
9	8.83654e-32	1.24443	1	0.92	5.07977e-27	1 Cushion	COL3A1
10	3.36196e-22	1.2306	0.719	0.303	1.93266e-17	1 Cushion	THBS1
11	3.67617e-24	1.19244	0.766	0.376	2.11328e-19	1 Cushion	LINC00632
12	2.98751e-24	1.15947	0.93	0.609	1.7174e-19	1 Cushion	RBP1
13	1.14388e-38	1.14785	0.836	0.303	6.5757e-34	1 Cushion	MFAP4
14	9.41859e-33	1.1073	0.812	0.311	5.41437e-28	1 Cushion	FLRT2
15	2.91771e-17	1.0978	0.781	0.484	1.67728e-12	1 Cushion	OLFML3
16	1.17811e-25	1.09097	0.914	0.619	6.77248e-21	1 Cushion	CRABP2
17	5.01403e-23	1.08737	0.68	0.251	2.88236e-18	1 Cushion	PRRX1
18	2.92352e-29	1.08573	0.992	0.769	1.68061e-24	1 Cushion	SPARC
19	1.79795e-27	1.0697	0.773	0.303	1.03357e-22	1 Cushion	ID4
20	1.01392e-22	1.05761	0.727	0.329	5.82859e-18	1 Cushion	FBLN1
21	5.07225e-21	1.04194	0.93	0.674	2.91583e-16	1 Cushion	FLNA
22	1.58775e-17	1.04187	0.836	0.554	9.12734e-13	1 Cushion	EMILIN1
23	2.9873e-23	1.04178	0.812	0.383	1.71728e-18	1 Cushion	CLU
24	1.32008e-27	1.03809	0.984	0.692	7.5886e-23	1 Cushion	MYH10
25	1.12945e-33	1.03251	1	0.969	6.49277e-29	1 Cushion	ACTG1
26	1.12658e-17	1.0169	0.406	0.096	6.47629e-13	1 Cushion	SLN
27	2.84616e-27	1.0132	0.781	0.313	1.63614e-22	1 Cushion	TGFBI
28	4.1573e-16	1.00631	0.648	0.311	2.38986e-11	1 Cushion	MXRA8
29	1.71684e-19	1.00598	0.82	0.541	9.86942e-15	1 Cushion	S100A11
30	4.56233e-28	1.00326	0.812	0.404	2.6227e-23	1 Cushion	C7
31	2.75634e-14	1.00169	0.719	0.42	1.58451e-09	1 Cushion	RAB34
32	8.9219e-23	0.993382	0.703	0.303	5.12884e-18	1 Cushion	PCOLCE
33	3.38341e-26	0.978355	0.789	0.345	1.94499e-21	1 Cushion	FOS
34	3.02805e-14	0.95478	0.469	0.176	1.7407e-09	1 Cushion	OGN
35	3.50559e-27	0.943966	0.938	0.573	2.01522e-22	1 Cushion	PTN
36	6.87123e-17	0.938301	0.797	0.497	3.95e-12	1 Cushion	S100A10
37	2.47172e-12	0.937722	0.578	0.29	1.42089e-07	1 Cushion	FKBP10
38	1.03677e-21	0.934115	0.711	0.332	5.95998e-17	1 Cushion	MMP2
39	1.26834e-13	0.930819	0.773	0.526	7.29117e-09	1 Cushion	PDLIM7
40	1.46732e-16	0.917963	0.969	0.785	8.43506e-12	1 Cushion	C12orf57
41	1.66366e-23	0.917246	0.852	0.438	9.5637e-19	1 Cushion	PLK2
42	0.00108187	0.914585	0.398	0.264	1	1 Cushion	ISG15
43	8.21147e-22	0.886728	0.789	0.389	4.72044e-17	1 Cushion	LIMCH1
44	3.6141e-05	0.871097	0.578	0.391	1	1 Cushion	APOE
45	4.78218e-13	0.866657	0.891	0.637	2.74909e-08	1 Cushion	CALD1
46	6.17983e-19	0.863915	0.492	0.15	3.55254e-14	1 Cushion	PLAT
47	8.32979e-11	0.862797	0.258	0.06	4.78846e-06	1 Cushion	PENK
48	0.00137773	0.86208	0.266	0.148	1	1 Cushion	LEFTY2
49	1.69418e-07	0.859213	0.562	0.358	0.00973918	1 Cushion	EHD2
50	2.95054e-21	0.858408	0.688	0.272	1.69615e-16	1 Cushion	SYNPO
51	1.71154e-13	0.85383	0.781	0.513	9.83898e-09	1 Cushion	COL6A2
52	2.71743e-25	0.849338	0.797	0.329	1.56214e-20	1 Cushion	COL5A1
53	1.37323e-14	0.848985	0.852	0.557	7.89417e-10	1 Cushion	TIMP1
54	1.01706e-18	0.843726	0.703	0.326	5.84667e-14	1 Cushion	LTBP4
55	1.25404e-13	0.837588	0.508	0.21	7.209e-09	1 Cushion	PTGIS
56	1.00402e-07	0.836401	0.703	0.575	0.00577168	1 Cushion	CXCL12
57	1.20841e-12	0.831967	0.656	0.381	6.94666e-08	1 Cushion	JUNB
58	1.09589e-17	0.814498	0.695	0.334	6.29985e-13	1 Cushion	SRPX
59	2.65659e-17	0.813637	0.844	0.549	1.52717e-12	1 Cushion	ID2
60	4.6447e-18	0.805888	0.414	0.096	2.67005e-13	1 Cushion	MICAL1
61	2.06301e-14	0.804727	0.914	0.699	1.18594e-09	1 Cushion	SFRP1
62	1.05909e-13	0.800406	0.438	0.15	6.08831e-09	1 Cushion	FOSB
63	2.68559e-11	0.796763	0.617	0.321	1.54384e-06	1 Cushion	IGFBP7
64	4.05542e-23	0.794531	0.578	0.174	2.3313e-18	1 Cushion	SEMA3D
65	7.37638e-23	0.793289	0.844	0.435	4.24038e-18	1 Cushion	EGR1
66	1.21315e-09	0.792165	0.859	0.676	6.97389e-05	1 Cushion	RHOC
67	5.17258e-12	0.791319	0.742	0.453	2.97351e-07	1 Cushion	IGFBP4
68	8.91625e-19	0.790726	0.938	0.679	5.1256e-14	1 Cushion	MAGED1
69	4.38002e-13	0.789689	0.586	0.285	2.5179e-08	1 Cushion	MAF
70	1.52274e-20	0.785852	0.445	0.098	8.75361e-16	1 Cushion	FBLN5
71	1.59387e-19	0.782409	0.625	0.231	9.16254e-15	1 Cushion	INHBA
72	3.71766e-16	0.780523	0.688	0.342	2.13713e-11	1 Cushion	EFNB2
73	7.28643e-07	0.778058	0.453	0.241	0.0418868	1 Cushion	TRIP6
74	1.07568e-18	0.777919	0.906	0.565	6.18363e-14	1 Cushion	ENAH
75	0.000628007	0.770814	0.336	0.205	1	1 Cushion	STX10
76	0.000112249	0.768665	0.312	0.171	1	1 Cushion	MIS18A
77	3.86453e-17	0.768613	0.82	0.474	2.22157e-12	1 Cushion	ID1
78	1.68964e-18	0.761949	0.609	0.231	9.71308e-14	1 Cushion	LMCD1
79	2.28168e-17	0.752789	0.961	0.801	1.31165e-12	1 Cushion	FSTL1
80	7.90228e-12	0.746465	0.578	0.288	4.54271e-07	1 Cushion	PKDCC
81	9.72261e-13	0.744843	0.617	0.295	5.58914e-08	1 Cushion	AMOTL1
82	2.93422e-12	0.744772	0.641	0.334	1.68677e-07	1 Cushion	PRAF2
83	1.22157e-15	0.738103	0.695	0.347	7.02232e-11	1 Cushion	FBLN2
84	4.90818e-12	0.737991	0.852	0.702	2.82152e-07	1 Cushion	C4orf48
85	6.26099e-23	0.735945	1	0.987	3.59919e-18	1 Cushion	ACTB
86	1.95024e-15	0.734193	0.594	0.244	1.12111e-10	1 Cushion	ENC1
87	1.07604e-08	0.733884	0.688	0.5	0.000618571	1 Cushion	PLAC9
88	6.56937e-13	0.733622	0.789	0.534	3.77647e-08	1 Cushion	BGN
89	4.66898e-11	0.733072	0.773	0.474	2.68401e-06	1 Cushion	RCN2
90	2.74522e-21	0.725203	0.984	0.782	1.57812e-16	1 Cushion	TUBA1A
91	1.2216e-11	0.723929	0.438	0.176	7.02251e-07	1 Cushion	ERBB3
92	4.11109e-27	0.722306	0.656	0.181	2.3633e-22	1 Cushion	TWIST1
93	8.73263e-22	0.722034	0.633	0.218	5.02004e-17	1 Cushion	BASP1
94	7.54983e-19	0.720179	0.656	0.256	4.3401e-14	1 Cushion	FMOD
95	4.30706e-21	0.717097	0.812	0.404	2.47596e-16	1 Cushion	FBN1
96	1.34449e-06	0.714973	0.375	0.197	0.0772894	1 Cushion	NRP2
97	2.79463e-16	0.710203	0.719	0.352	1.60652e-11	1 Cushion	COL6A3
98	4.80683e-07	0.709515	0.695	0.536	0.0276325	1 Cushion	DAP
99	1.30732e-08	0.708008	0.422	0.205	0.000751526	1 Cushion	ZNF423
100	3.82358e-14	0.703295	0.898	0.712	2.19802e-09	1 Cushion	PLD3
101	2.10015e-10	0.70227	0.781	0.539	1.20729e-05	1 Cushion	BMPR2
102	3.21703e-06	0.701658	0.695	0.516	0.184934	1 Cushion	RABAC1
103	3.27392e-14	0.700415	0.914	0.687	1.88205e-09	1 Cushion	FSCN1
104	4.86157e-06	0.694	0.719	0.536	0.279472	1 Cushion	NRBP1
105	1.50697e-22	0.69354	0.586	0.174	8.66298e-18	1 Cushion	ASPN
106	5.03508e-25	0.691022	0.797	0.368	2.89447e-20	1 Cushion	MIR100HG
107	7.10185e-06	0.690243	0.68	0.521	0.408257	1 Cushion	SPIN1
108	3.76539e-08	0.688837	0.539	0.319	0.00216457	1 Cushion	MYRF
109	4.44227e-05	0.687788	0.703	0.534	1	1 Cushion	PSMA4
110	1.7037e-15	0.685375	0.461	0.145	9.79387e-11	1 Cushion	UCHL1
111	1.1877e-16	0.68338	0.602	0.264	6.82759e-12	1 Cushion	ISLR
112	1.29176e-14	0.683263	0.461	0.148	7.4258e-10	1 Cushion	ADARB1
113	1.5685e-17	0.683167	0.547	0.202	9.01666e-13	1 Cushion	FAT4
114	1.09679e-07	0.682133	0.586	0.35	0.006305	1 Cushion	ZFPM1
115	2.18022e-10	0.681879	0.648	0.407	1.25332e-05	1 Cushion	COL6A1
116	1.52234e-08	0.68025	0.547	0.295	0.00087513	1 Cushion	CNN2
117	2.14984e-10	0.67975	0.844	0.596	1.23586e-05	1 Cushion	PTBP1
118	0.00970628	0.679151	0.57	0.446	1	1 Cushion	POLR2F
119	2.51333e-14	0.673933	0.992	0.891	1.44481e-09	1 Cushion	ZFP36L1
120	3.54367e-13	0.67377	0.648	0.316	2.03712e-08	1 Cushion	IER2
121	1.93511e-15	0.673343	0.461	0.14	1.11242e-10	1 Cushion	FILIP1L
122	2.64173e-29	0.672247	0.695	0.233	1.51863e-24	1 Cushion	PDGFRA
123	7.46848e-14	0.671889	0.711	0.394	4.29333e-09	1 Cushion	SMAD6
124	2.61299e-08	0.67068	0.305	0.106	0.0015021	1 Cushion	HOMER3
125	3.51319e-06	0.668709	0.164	0.044	0.201959	1 Cushion	ACTG2
126	2.38937e-24	0.66685	1	0.984	1.37355e-19	1 Cushion	VIM
127	1.46851e-12	0.666803	0.617	0.306	8.44188e-08	1 Cushion	HTRA1
128	1.17241e-14	0.666599	0.969	0.762	6.73974e-10	1 Cushion	TPM4
129	1.57323e-33	0.666262	0.602	0.106	9.0439e-29	1 Cushion	LOX
130	2.1302e-21	0.665509	0.555	0.168	1.22457e-16	1 Cushion	BMP4
131	2.52483e-12	0.665089	0.797	0.516	1.45142e-07	1 Cushion	CDH11
132	4.02082e-05	0.664052	0.523	0.355	1	1 Cushion	TSPO
133	6.78963e-13	0.663198	0.75	0.484	3.90308e-08	1 Cushion	TAGLN2
134	6.90474e-12	0.662704	0.898	0.723	3.96926e-07	1 Cushion	RGS5
135	2.8183e-15	0.662626	0.789	0.453	1.62013e-10	1 Cushion	CKAP4
136	2.17676e-17	0.661384	0.93	0.681	1.25133e-12	1 Cushion	GATA6
137	3.07539e-12	0.655924	0.453	0.166	1.76792e-07	1 Cushion	NSG1
138	2.58774e-06	0.655028	0.469	0.295	0.148759	1 Cushion	UNC5B
139	5.32759e-07	0.651505	0.539	0.35	0.0306262	1 Cushion	EFNA5
140	8.15006e-07	0.650596	0.602	0.389	0.0468514	1 Cushion	RAB31
141	4.60718e-10	0.646369	0.258	0.065	2.64848e-05	1 Cushion	IGLON5
142	2.12921e-18	0.645945	0.641	0.259	1.224e-13	1 Cushion	RASL11B
143	1.24663e-21	0.644847	0.648	0.231	7.16635e-17	1 Cushion	SYNPO2
144	5.90894e-17	0.64284	0.984	0.744	3.39681e-12	1 Cushion	MARCKSL1
145	1.42514e-11	0.642667	0.898	0.697	8.19256e-07	1 Cushion	SSR2
146	1.52447e-11	0.640822	0.477	0.194	8.76357e-07	1 Cushion	CD248
147	1.79221e-10	0.63874	0.555	0.272	1.03027e-05	1 Cushion	DAB2
148	0.00366422	0.638224	0.578	0.464	1	1 Cushion	HES4
149	2.20122e-09	0.634805	0.734	0.5	0.00012654	1 Cushion	HAPLN1
150	7.25279e-13	0.634366	0.727	0.443	4.16934e-08	1 Cushion	KCNQ1OT1
151	4.71974e-15	0.634331	0.25	0.031	2.71319e-10	1 Cushion	PRRX2
152	4.90042e-16	0.632404	0.703	0.358	2.81706e-11	1 Cushion	MMP14
153	4.96308e-09	0.630898	0.641	0.381	0.000285308	1 Cushion	TRIB2
154	2.94563e-15	0.62732	1	0.824	1.69333e-10	1 Cushion	H3F3B
155	3.01631e-24	0.625197	0.562	0.14	1.73395e-19	1 Cushion	MXRA5
156	1.50418e-08	0.624689	0.914	0.744	0.000864692	1 Cushion	ITM2B
157	1.51651e-10	0.623847	0.312	0.093	8.71782e-06	1 Cushion	P3H3
158	8.78628e-10	0.623834	0.648	0.394	5.05088e-05	1 Cushion	FGFR1
159	9.56496e-14	0.62358	0.93	0.699	5.49851e-09	1 Cushion	DPYSL3
160	2.14342e-07	0.622386	0.555	0.316	0.0123217	1 Cushion	AEBP1
161	4.36842e-07	0.622088	0.836	0.64	0.0251123	1 Cushion	CLTA
162	1.91545e-18	0.619407	0.648	0.269	1.10111e-13	1 Cushion	MECOM
163	9.75856e-16	0.618498	0.523	0.189	5.60981e-11	1 Cushion	CLIP3
164	0.006172	0.618421	0.523	0.399	1	1 Cushion	TMED9
165	1.08861e-10	0.616849	0.805	0.557	6.25799e-06	1 Cushion	PXDN
166	2.82049e-12	0.612802	0.617	0.301	1.62139e-07	1 Cushion	EXT1
167	8.53819e-06	0.60902	0.758	0.642	0.490827	1 Cushion	LSM7
168	9.92308e-09	0.608979	0.414	0.187	0.000570438	1 Cushion	SELENOM
169	1.37741e-05	0.607506	0.297	0.145	0.791819	1 Cushion	COPZ2
170	2.97298e-12	0.606692	0.398	0.14	1.70905e-07	1 Cushion	ANGPTL2
171	4.27981e-09	0.605699	0.883	0.668	0.000246029	1 Cushion	ANXA2
172	3.1419e-15	0.604918	0.375	0.093	1.80615e-10	1 Cushion	ST6GAL2
173	4.98911e-11	0.602756	0.469	0.194	2.86804e-06	1 Cushion	TCF7L1
174	1.54353e-12	0.60234	0.82	0.541	8.87316e-08	1 Cushion	TCF12
175	1.193e-07	0.602188	0.781	0.539	0.00685809	1 Cushion	SRSF6
176	7.55333e-16	0.600159	1	0.99	4.34211e-11	1 Cushion	TMSB10
177	5.35068e-05	0.599757	0.508	0.345	1	1 Cushion	CRMP1
178	9.37699e-09	0.594408	0.43	0.194	0.000539045	1 Cushion	DZIP1
179	2.5159e-21	0.59	0.703	0.282	1.44629e-16	1 Cushion	ROBO1
180	7.65827e-15	0.588892	0.82	0.472	4.40244e-10	1 Cushion	MEIS2
181	6.94993e-09	0.587952	0.719	0.472	0.000399524	1 Cushion	NFIC
182	1.50157e-08	0.586978	0.594	0.321	0.000863195	1 Cushion	EDIL3
183	4.60572e-17	0.586806	1	1	2.64765e-12	1 Cushion	RPS19
184	4.17874e-05	0.586111	0.852	0.712	1	1 Cushion	MORF4L2
185	3.18613e-18	0.585926	0.609	0.21	1.83158e-13	1 Cushion	RND3
186	3.64394e-09	0.585177	0.766	0.526	0.000209475	1 Cushion	RAMP2
187	0.000751157	0.581653	0.531	0.383	1	1 Cushion	GSK3B
188	2.16298e-05	0.580957	0.719	0.56	1	1 Cushion	UBA1
189	2.75744e-07	0.577609	0.352	0.155	0.0158514	1 Cushion	ARHGEF40
190	1.48536e-14	0.577289	0.594	0.259	8.53873e-10	1 Cushion	SOX9
191	0.00379448	0.577112	0.188	0.096	1	1 Cushion	BCL6B
192	5.88918e-11	0.576492	0.914	0.723	3.38546e-06	1 Cushion	ACTN1
193	4.29287e-15	0.575748	0.719	0.373	2.4678e-10	1 Cushion	C1orf21
194	0.00379225	0.574225	0.734	0.663	1	1 Cushion	CAPRIN1
195	0.000556244	0.573688	0.148	0.054	1	1 Cushion	OSBPL10
196	5.37645e-08	0.572875	0.594	0.345	0.00309071	1 Cushion	FNDC3A
197	7.66786e-05	0.572465	0.711	0.573	1	1 Cushion	SH3BGRL
198	0.000363805	0.570762	0.398	0.244	1	1 Cushion	LAPTM5
199	1.41359e-05	0.570453	0.469	0.285	0.812614	1 Cushion	SPATS2
200	4.76214e-14	0.570157	0.852	0.549	2.73756e-09	1 Cushion	FHL1
201	1.07083e-15	0.568541	0.594	0.254	6.15579e-11	1 Cushion	ITGA1
202	7.1138e-07	0.568453	0.445	0.256	0.0408944	1 Cushion	RHOJ
203	2.79821e-21	0.567847	0.469	0.098	1.60858e-16	1 Cushion	RSPO3
204	3.74727e-17	0.567394	0.602	0.225	2.15416e-12	1 Cushion	COL9A3
205	6.67626e-10	0.567147	0.938	0.808	3.83792e-05	1 Cushion	SSR4
206	2.39459e-23	0.567042	0.578	0.158	1.37655e-18	1 Cushion	TRPS1
207	1.79435e-07	0.563728	0.609	0.37	0.010315	1 Cushion	TRIO
208	4.76754e-11	0.563607	0.852	0.619	2.74067e-06	1 Cushion	CCDC88A
209	1.03012e-08	0.561687	0.523	0.275	0.000592176	1 Cushion	LIMD2
210	5.36228e-09	0.560786	0.633	0.342	0.000308256	1 Cushion	NFIX
211	8.74755e-16	0.557361	0.516	0.176	5.02862e-11	1 Cushion	CPE
212	0.00452909	0.556664	0.266	0.166	1	1 Cushion	ZNF579
213	1.10288e-11	0.554518	0.352	0.098	6.34002e-07	1 Cushion	FUT8
214	2.69898e-09	0.552302	0.938	0.819	0.000155154	1 Cushion	MZT2B
215	0.00107383	0.551264	0.594	0.433	1	1 Cushion	SLC44A2
216	1.82462e-14	0.550775	0.75	0.443	1.0489e-09	1 Cushion	RRBP1
217	0.000237532	0.549043	0.438	0.275	1	1 Cushion	ERGIC2
218	1.76423e-08	0.54763	0.492	0.256	0.00101419	1 Cushion	SPP1
219	1.41075e-15	0.547534	0.297	0.047	8.10986e-11	1 Cushion	MFAP2
220	2.30514e-09	0.54422	0.602	0.37	0.000132514	1 Cushion	LTBP3
221	2.06259e-06	0.541603	0.352	0.163	0.11857	1 Cushion	PKD2
222	0.000258165	0.535006	0.438	0.295	1	1 Cushion	RLIM
223	6.78212e-14	0.533667	0.758	0.425	3.89877e-09	1 Cushion	ANTXR1
224	3.42294e-15	0.531608	1	1	1.96771e-10	1 Cushion	RPL18
225	1.13514e-12	0.530443	0.922	0.694	6.52545e-08	1 Cushion	ZFAS1
226	0.002235	0.530204	0.172	0.078	1	1 Cushion	CD14
227	1.43926e-07	0.530187	0.555	0.339	0.00827372	1 Cushion	TIPARP
228	8.27805e-08	0.529988	0.461	0.233	0.00475872	1 Cushion	MDFI
229	3.33717e-11	0.528888	0.734	0.464	1.91841e-06	1 Cushion	CREB3L2
230	0.006821	0.528188	0.664	0.541	1	1 Cushion	SOX12
231	3.03122e-15	0.527901	0.328	0.065	1.74253e-10	1 Cushion	AR
232	3.68768e-16	0.525135	0.883	0.57	2.1199e-11	1 Cushion	NFIA
233	9.12847e-14	0.524334	1	0.953	5.24759e-09	1 Cushion	MDK
234	0.000856951	0.523876	0.695	0.547	1	1 Cushion	ARGLU1
235	0.000117393	0.522904	0.242	0.114	1	1 Cushion	INKA1
236	0.00482187	0.522003	0.414	0.277	1	1 Cushion	APH1A
237	1.41817e-06	0.520321	0.594	0.383	0.0815252	1 Cushion	CPNE1
238	7.62335e-10	0.519431	0.867	0.702	4.38236e-05	1 Cushion	IRF2BP2
239	2.4072e-05	0.517958	0.531	0.36	1	1 Cushion	RNF130
240	6.29946e-08	0.51665	0.555	0.319	0.00362131	1 Cushion	LOXL2
241	4.9194e-12	0.515892	0.719	0.425	2.82796e-07	1 Cushion	SMAD7
242	6.9209e-22	0.515062	0.367	0.047	3.97855e-17	1 Cushion	DCLK1
243	1.63802e-05	0.514492	0.562	0.36	0.941631	1 Cushion	TANC2
244	8.26328e-11	0.514325	0.68	0.394	4.75023e-06	1 Cushion	EMP3
245	2.7598e-09	0.514304	0.383	0.155	0.00015865	1 Cushion	LOXL1
246	2.31538e-19	0.513825	0.461	0.106	1.33102e-14	1 Cushion	NRK
247	3.01657e-06	0.511624	0.945	0.813	0.17341	1 Cushion	SNRPD2
248	6.33741e-11	0.508837	0.484	0.21	3.64312e-06	1 Cushion	IL11RA
249	4.98115e-05	0.508462	0.539	0.37	1	1 Cushion	RNASE1
250	0.00102969	0.506022	0.844	0.736	1	1 Cushion	KDELR1
251	8.17307e-08	0.505899	0.703	0.438	0.00469837	1 Cushion	SND1
252	1.32869e-07	0.505762	0.938	0.834	0.00763812	1 Cushion	CD81
253	8.41238e-23	0.503981	0.734	0.28	4.83594e-18	1 Cushion	ZNF503
254	2.89479e-13	0.503438	0.383	0.117	1.6641e-08	1 Cushion	C1QTNF1
255	5.15227e-16	0.502941	0.414	0.104	2.96183e-11	1 Cushion	CD200
256	3.01196e-12	0.501564	0.43	0.145	1.73145e-07	1 Cushion	PXDC1
257	1.12689e-06	0.501319	0.523	0.313	0.0647804	1 Cushion	AKR1A1
258	2.44103e-08	0.501211	0.328	0.13	0.00140325	1 Cushion	TINAGL1
259	0.000161308	0.501107	0.844	0.692	1	1 Cushion	CLTC
260	4.65217e-15	0.50084	1	0.995	2.67435e-10	1 Cushion	RPS11
261	1.26633e-15	0.498957	0.625	0.251	7.27965e-11	1 Cushion	GLI3
262	1.95889e-18	0.49759	1	0.997	1.12609e-13	1 Cushion	RPL28
263	0.000410025	0.497526	0.398	0.254	1	1 Cushion	NOTCH1
264	0.000113567	0.497322	0.219	0.093	1	1 Cushion	GATA3
265	6.57175e-14	0.497232	0.562	0.225	3.77784e-09	1 Cushion	GPC6
266	2.65865e-13	0.496962	0.602	0.259	1.52835e-08	1 Cushion	LITAF
267	4.27778e-05	0.496874	0.906	0.78	1	1 Cushion	YWHAB
268	0.00060365	0.495618	0.5	0.352	1	1 Cushion	CUL5
269	2.04123e-10	0.495111	0.32	0.098	1.17342e-05	1 Cushion	SERINC2
270	1.44906e-09	0.492772	0.883	0.699	8.33006e-05	1 Cushion	JUN
271	0.000222049	0.492341	0.586	0.438	1	1 Cushion	VAT1
272	1.14789e-08	0.491568	0.961	0.803	0.000659877	1 Cushion	MAGED2
273	3.52778e-12	0.49149	0.836	0.593	2.02798e-07	1 Cushion	ITM2C
274	3.62969e-06	0.491039	0.414	0.225	0.208657	1 Cushion	DAPK1
275	2.60921e-07	0.489837	0.727	0.495	0.0149993	1 Cushion	ANXA5
276	4.73104e-08	0.489303	0.547	0.298	0.00271969	1 Cushion	FOXP4
277	0.00873236	0.488017	0.398	0.29	1	1 Cushion	MAST2
278	3.29587e-06	0.487674	0.703	0.536	0.189467	1 Cushion	SEC61A1
279	0.00389718	0.487508	0.188	0.098	1	1 Cushion	SFRP2
280	2.24843e-06	0.487208	0.156	0.039	0.129253	1 Cushion	LINC02381
281	7.61846e-07	0.486746	0.938	0.811	0.0437955	1 Cushion	EDF1
282	3.68895e-06	0.485322	0.273	0.114	0.212063	1 Cushion	RARB
283	1.58992e-05	0.484293	0.484	0.308	0.913979	1 Cushion	DOK4
284	3.17243e-07	0.483841	0.773	0.575	0.018237	1 Cushion	ERGIC3
285	1.1546e-12	0.483634	0.484	0.189	6.63731e-08	1 Cushion	HAS2
286	5.36151e-14	0.483463	0.562	0.233	3.08212e-09	1 Cushion	COLEC12
287	1.47637e-12	0.483077	0.883	0.65	8.48703e-08	1 Cushion	LAPTM4A
288	0.000526461	0.481884	0.188	0.083	1	1 Cushion	POU2F2
289	6.94683e-06	0.481519	0.516	0.308	0.399345	1 Cushion	CCDC80
290	6.20168e-11	0.480767	0.438	0.176	3.5651e-06	1 Cushion	COL14A1
291	3.52545e-06	0.480146	0.352	0.166	0.202664	1 Cushion	PLEKHG2
292	1.2892e-08	0.478945	0.523	0.272	0.000741111	1 Cushion	PGAP1
293	0.000821538	0.478639	0.328	0.202	1	1 Cushion	BICC1
294	3.83269e-07	0.478268	0.289	0.114	0.0220326	1 Cushion	FNDC5
295	4.39921e-14	0.477434	0.367	0.096	2.52893e-09	1 Cushion	SULT1E1
296	7.48515e-08	0.477177	0.883	0.712	0.00430291	1 Cushion	CALU
297	7.86395e-06	0.476711	0.375	0.197	0.452067	1 Cushion	MOB3A
298	3.55809e-09	0.476625	1	0.974	0.000204541	1 Cushion	SERF2
299	3.3545e-05	0.475938	0.25	0.109	1	1 Cushion	SLC16A2
300	2.09456e-05	0.474705	0.711	0.497	1	1 Cushion	ZNF207
301	1.49891e-14	0.474547	0.5	0.179	8.61662e-10	1 Cushion	TRO
302	0.000889421	0.474278	0.398	0.282	1	1 Cushion	PDXK
303	1.00057e-07	0.473688	0.32	0.13	0.00575186	1 Cushion	COL6A6
304	0.00325623	0.473239	0.383	0.251	1	1 Cushion	CIB1
305	4.70046e-12	0.472448	0.5	0.207	2.7021e-07	1 Cushion	PDE3A
306	3.28184e-06	0.471767	0.664	0.479	0.18866	1 Cushion	RGS3
307	1.24431e-11	0.47091	1	1	7.15303e-07	1 Cushion	RPS14
308	1.79718e-08	0.470739	0.5	0.251	0.00103313	1 Cushion	NUAK1
309	5.54288e-07	0.469779	0.578	0.365	0.0318638	1 Cushion	NKTR
310	1.64083e-05	0.468283	0.297	0.137	0.943247	1 Cushion	PRSS23
311	1.59648e-10	0.467697	0.25	0.057	9.17755e-06	1 Cushion	LRRC4B
312	9.51626e-21	0.467359	1	1	5.47052e-16	1 Cushion	RPLP2
313	8.22198e-07	0.467083	0.312	0.135	0.0472649	1 Cushion	BMF
314	6.66974e-17	0.466525	0.594	0.218	3.83417e-12	1 Cushion	TIMP2
315	1.78762e-06	0.466037	0.641	0.474	0.102763	1 Cushion	PDIA3
316	1.49169e-10	0.465693	0.414	0.158	8.57515e-06	1 Cushion	SEC24D
317	1.15952e-14	0.465182	0.75	0.409	6.6656e-10	1 Cushion	CSRP2
318	6.62001e-10	0.464955	1	0.86	3.80558e-05	1 Cushion	GSTP1
319	8.66837e-16	0.464723	0.406	0.101	4.9831e-11	1 Cushion	CLMP
320	9.29734e-05	0.463979	0.781	0.624	1	1 Cushion	GADD45GIP1
321	2.19644e-11	0.463685	0.492	0.205	1.26265e-06	1 Cushion	SERPING1
322	1.4873e-09	0.463541	0.469	0.236	8.54989e-05	1 Cushion	ARID5B
323	8.62158e-08	0.463513	0.648	0.389	0.0049562	1 Cushion	GLIPR2
324	0.00813575	0.462252	0.328	0.22	1	1 Cushion	CHMP7
325	7.74459e-07	0.46161	0.969	0.858	0.0445205	1 Cushion	PPP1CB
326	6.58933e-05	0.461023	0.812	0.718	1	1 Cushion	ALKBH7
327	2.56518e-06	0.460599	0.82	0.65	0.147462	1 Cushion	RTL8C
328	0.00192273	0.460125	0.75	0.619	1	1 Cushion	SNF8
329	1.92484e-07	0.45986	0.602	0.381	0.0110651	1 Cushion	COPB2
330	0.000475077	0.459337	0.344	0.218	1	1 Cushion	SASH1
331	0.000110155	0.458724	0.344	0.181	1	1 Cushion	TCF21
332	0.00909084	0.457244	0.664	0.539	1	1 Cushion	AP1M1
333	0.00022215	0.457077	0.367	0.223	1	1 Cushion	ITGB5
334	1.29688e-09	0.45545	0.961	0.79	7.45525e-05	1 Cushion	NFIB
335	1.23234e-08	0.45336	0.688	0.425	0.000708423	1 Cushion	IFITM2
336	0.000115291	0.45316	0.781	0.697	1	1 Cushion	MIDN
337	2.54608e-06	0.452863	0.984	0.92	0.146364	1 Cushion	RPL26
338	7.31348e-09	0.452326	0.633	0.368	0.000420423	1 Cushion	PLCE1
339	0.00749649	0.451678	0.695	0.58	1	1 Cushion	LAMB1
340	0.00388253	0.451415	0.25	0.145	1	1 Cushion	IGFBP6
341	1.6075e-10	0.451068	0.312	0.093	9.2409e-06	1 Cushion	PRKD1
342	0.000129228	0.450992	0.711	0.547	1	1 Cushion	COPA
343	1.85482e-05	0.450963	0.18	0.057	1	1 Cushion	SNAI1
344	5.82571e-07	0.449637	0.711	0.482	0.0334897	1 Cushion	ACTA2
345	1.99654e-07	0.449024	0.195	0.049	0.0114773	1 Cushion	PLP1
346	0.00763242	0.448124	0.531	0.415	1	1 Cushion	SS18
347	3.80447e-12	0.447522	1	0.938	2.18704e-07	1 Cushion	CFL1
348	7.22035e-06	0.447331	0.383	0.205	0.415069	1 Cushion	LRRC32
349	3.20415e-05	0.447254	0.805	0.658	1	1 Cushion	C9orf16
350	1.60111e-05	0.447222	0.648	0.479	0.920413	1 Cushion	MSN
351	1.95212e-07	0.447092	0.742	0.51	0.011222	1 Cushion	DBN1
352	0.00389218	0.446984	0.484	0.358	1	1 Cushion	TSKU
353	2.45957e-10	0.44479	0.461	0.202	1.41391e-05	1 Cushion	NOTCH3
354	0.00178983	0.441417	0.523	0.378	1	1 Cushion	YIF1A
355	1.51683e-11	0.441078	0.617	0.301	8.71963e-07	1 Cushion	MEG3
356	1.66168e-06	0.439864	0.445	0.241	0.0955235	1 Cushion	PATZ1
357	2.90782e-06	0.439703	0.766	0.549	0.167159	1 Cushion	CCND1
358	1.63557e-09	0.439702	0.414	0.174	9.40226e-05	1 Cushion	S1PR2
359	3.54753e-08	0.439234	0.977	0.876	0.00203933	1 Cushion	FN1
360	3.82251e-09	0.438362	0.594	0.319	0.000219741	1 Cushion	CD2BP2
361	5.68135e-06	0.438066	0.922	0.819	0.326598	1 Cushion	SKP1
362	1.81357e-08	0.436573	0.594	0.337	0.00104255	1 Cushion	PBX3
363	2.59955e-21	0.436382	0.547	0.153	1.49438e-16	1 Cushion	LRRC17
364	3.07358e-11	0.43616	0.461	0.181	1.76688e-06	1 Cushion	OCIAD2
365	2.34681e-06	0.435723	0.148	0.034	0.134909	1 Cushion	CNIH2
366	2.33608e-11	0.435117	0.617	0.303	1.34292e-06	1 Cushion	FAM114A1
367	4.08539e-08	0.434345	0.703	0.461	0.00234853	1 Cushion	PGLS
368	0.000218638	0.433701	0.422	0.269	1	1 Cushion	DCHS1
369	6.09972e-06	0.433477	0.727	0.49	0.350649	1 Cushion	PFN2
370	9.46965e-12	0.431799	0.531	0.231	5.44372e-07	1 Cushion	SMAD9
371	0.00573016	0.431569	0.406	0.298	1	1 Cushion	SF3B4
372	2.59223e-08	0.431306	0.273	0.091	0.00149017	1 Cushion	ARID5A
373	0.00109917	0.430631	0.117	0.039	1	1 Cushion	SGSH
374	2.18522e-05	0.430459	0.742	0.57	1	1 Cushion	SYNCRIP
375	2.4776e-06	0.430375	1	0.99	0.142427	1 Cushion	RPS13
376	9.15811e-05	0.430373	0.898	0.795	1	1 Cushion	MAP1B
377	4.54607e-09	0.429891	1	0.992	0.000261335	1 Cushion	RPL27A
378	0.00523776	0.429888	0.562	0.446	1	1 Cushion	SNRPN
379	5.00717e-05	0.429604	0.445	0.269	1	1 Cushion	CANT1
380	2.76604e-10	0.428843	0.406	0.155	1.59009e-05	1 Cushion	NLRP1
381	2.62731e-07	0.428829	0.453	0.236	0.0151033	1 Cushion	DPY19L3
382	5.57247e-08	0.428685	0.773	0.513	0.00320339	1 Cushion	SKIL
383	1.13236e-06	0.428479	0.727	0.5	0.0650948	1 Cushion	GRINA
384	0.00988445	0.427598	0.508	0.402	1	1 Cushion	RNF2
385	0.000132032	0.427391	0.305	0.166	1	1 Cushion	ZNF117
386	9.70684e-08	0.427229	0.711	0.479	0.00558007	1 Cushion	PDIA4
387	8.56973e-05	0.427059	0.297	0.158	1	1 Cushion	SLC2A8
388	0.00100354	0.42628	0.227	0.114	1	1 Cushion	DHX57
389	0.000804726	0.425728	0.375	0.236	1	1 Cushion	RBM15B
390	0.000254401	0.425377	0.734	0.573	1	1 Cushion	TBL1XR1
391	8.50189e-07	0.425364	0.867	0.731	0.0488739	1 Cushion	CNN3
392	2.51211e-18	0.423817	0.367	0.067	1.44411e-13	1 Cushion	CTSK
393	0.00377962	0.421013	0.742	0.661	1	1 Cushion	PSMD8
394	3.02326e-05	0.420736	0.398	0.231	1	1 Cushion	MYCBP2
395	0.000169645	0.420571	0.484	0.303	1	1 Cushion	DCTN5
396	9.45572e-05	0.420499	0.711	0.575	1	1 Cushion	SRSF5
397	1.16384e-12	0.418488	0.422	0.135	6.69043e-08	1 Cushion	MMP16
398	1.4287e-12	0.416822	0.312	0.073	8.213e-08	1 Cushion	FOXP2
399	2.64305e-09	0.416373	0.656	0.396	0.000151938	1 Cushion	BAMBI
400	0.00952004	0.416331	0.273	0.176	1	1 Cushion	ULK1
401	7.25577e-08	0.416181	0.977	0.873	0.00417105	1 Cushion	MARCKS
402	4.13049e-06	0.415989	0.625	0.42	0.237445	1 Cushion	RBPJ
403	0.000401578	0.415334	0.875	0.813	1	1 Cushion	CAPNS1
404	6.30578e-07	0.415239	0.883	0.705	0.0362494	1 Cushion	WSB1
405	0.00210558	0.414232	0.203	0.101	1	1 Cushion	LARP6
406	0.00575612	0.413889	0.297	0.199	1	1 Cushion	UNC45A
407	0.000777843	0.413189	0.609	0.474	1	1 Cushion	RTF1
408	0.000580525	0.412328	0.516	0.376	1	1 Cushion	SMTNL2
409	0.00139104	0.411902	0.539	0.394	1	1 Cushion	ACAP2
410	8.92161e-05	0.41183	1	0.966	1	1 Cushion	MYL6
411	0.000229359	0.411746	0.938	0.788	1	1 Cushion	SNHG6
412	3.14409e-05	0.410625	0.406	0.233	1	1 Cushion	MVB12A
413	1.42675e-10	0.410603	0.875	0.591	8.20184e-06	1 Cushion	CDK6
414	4.39805e-08	0.409807	0.875	0.653	0.00252826	1 Cushion	NCAM1
415	0.000378444	0.409589	0.562	0.409	1	1 Cushion	TCF3
416	0.00326002	0.409489	0.258	0.158	1	1 Cushion	ZNF703
417	1.35423e-06	0.409355	0.859	0.676	0.0778492	1 Cushion	CAVIN1
418	7.34151e-05	0.409051	0.227	0.096	1	1 Cushion	ITPKB
419	7.70976e-11	0.408948	0.398	0.14	4.43203e-06	1 Cushion	FMNL3
420	2.03006e-12	0.408909	0.75	0.469	1.167e-07	1 Cushion	FZD1
421	0.00305559	0.408466	0.148	0.067	1	1 Cushion	GSTZ1
422	0.00035587	0.407337	0.562	0.402	1	1 Cushion	MAGI2-AS3
423	9.50007e-09	0.406786	0.477	0.238	0.000546121	1 Cushion	MAP1LC3A
424	0.00014363	0.406208	0.641	0.44	1	1 Cushion	PACS1
425	6.24472e-05	0.405587	0.5	0.332	1	1 Cushion	SMARCA2
426	6.80355e-05	0.405499	0.32	0.166	1	1 Cushion	APLNR
427	0.00367927	0.405385	0.695	0.573	1	1 Cushion	ILF2
428	0.000256682	0.405261	0.383	0.225	1	1 Cushion	RGL1
429	0.00883954	0.404853	0.766	0.661	1	1 Cushion	MAPK1IP1L
430	0.00667741	0.403885	0.289	0.189	1	1 Cushion	NMT2
431	1.63693e-06	0.403636	0.383	0.184	0.0941007	1 Cushion	KIRREL1
432	1.35156e-07	0.403544	0.414	0.205	0.00776957	1 Cushion	BMP1
433	9.73684e-09	0.403201	0.297	0.098	0.000559732	1 Cushion	VASH2
434	0.00356833	0.402703	0.75	0.655	1	1 Cushion	WWTR1
435	0.000313282	0.402264	0.914	0.78	1	1 Cushion	VCAN
436	0.00207912	0.401388	0.273	0.163	1	1 Cushion	GPR161
437	0.00206544	0.401116	0.344	0.21	1	1 Cushion	INPPL1
438	8.82849e-13	0.400981	0.562	0.244	5.07515e-08	1 Cushion	EPHA7
439	4.01717e-05	0.400928	0.312	0.153	1	1 Cushion	FLNB
440	5.02565e-06	0.399022	0.625	0.417	0.288905	1 Cushion	SETD5
441	2.62521e-05	0.398354	0.844	0.712	1	1 Cushion	TSC22D1
442	2.48744e-21	0.39747	0.367	0.049	1.42993e-16	1 Cushion	GLT8D2
443	4.46704e-18	0.397022	0.328	0.047	2.56792e-13	1 Cushion	GFRA1
444	8.50775e-05	0.396731	0.664	0.497	1	1 Cushion	SPCS3
445	0.00572034	0.396233	0.641	0.518	1	1 Cushion	CDC37
446	0.000275555	0.395829	0.398	0.254	1	1 Cushion	RAB8B
447	1.95989e-15	0.395654	0.734	0.378	1.12666e-10	1 Cushion	COL5A2
448	3.29207e-10	0.39502	0.625	0.342	1.89248e-05	1 Cushion	DACT3
449	4.01323e-05	0.394849	0.93	0.79	1	1 Cushion	PARK7
450	0.00504353	0.394709	0.32	0.21	1	1 Cushion	RBMS2
451	2.76316e-06	0.394052	0.703	0.513	0.158843	1 Cushion	ATOX1
452	0.000224238	0.393873	0.922	0.845	1	1 Cushion	DYNLL1
453	3.20274e-06	0.393049	0.422	0.223	0.184113	1 Cushion	CPD
454	0.000179098	0.391565	0.648	0.472	1	1 Cushion	FAM89B
455	0.00500228	0.391437	0.156	0.075	1	1 Cushion	SOX8
456	0.000414226	0.391072	0.914	0.868	1	1 Cushion	TMSB4X
457	7.70386e-09	0.391045	0.656	0.386	0.000442864	1 Cushion	TGFBR1
458	0.000119359	0.391017	0.617	0.44	1	1 Cushion	MYDGF
459	7.91164e-06	0.390707	0.961	0.816	0.454809	1 Cushion	IFITM3
460	3.3434e-10	0.390657	0.656	0.376	1.92199e-05	1 Cushion	CCN2
461	2.32486e-08	0.390163	0.297	0.104	0.00133647	1 Cushion	FRMD6
462	0.00440122	0.389208	0.586	0.427	1	1 Cushion	ZNF24
463	0.000410533	0.388773	0.656	0.495	1	1 Cushion	DCAF7
464	4.9577e-06	0.388505	0.312	0.148	0.284999	1 Cushion	ATOH8
465	0.000261781	0.388187	0.367	0.21	1	1 Cushion	ANTKMT
466	0.00097031	0.388016	0.469	0.321	1	1 Cushion	ANKIB1
467	0.00109	0.386928	0.438	0.311	1	1 Cushion	PPP1R14A
468	2.24493e-07	0.386906	0.719	0.466	0.0129052	1 Cushion	SORBS3
469	0.00146864	0.386903	0.141	0.057	1	1 Cushion	NTS
470	2.95902e-05	0.385867	0.781	0.617	1	1 Cushion	SMARCC1
471	0.00245264	0.385812	0.398	0.269	1	1 Cushion	CSK
472	0.000115989	0.38565	0.352	0.194	1	1 Cushion	LDLRAD4
473	3.08522e-07	0.385323	0.227	0.07	0.0177357	1 Cushion	CAPG
474	0.000554263	0.385318	0.523	0.37	1	1 Cushion	UBXN7
475	9.04314e-19	0.385187	0.438	0.104	5.19854e-14	1 Cushion	SEMA6A
476	4.39324e-11	0.385122	0.914	0.648	2.5255e-06	1 Cushion	KCTD12
477	0.000778954	0.385099	0.867	0.798	1	1 Cushion	COPS9
478	0.000510811	0.383561	0.375	0.241	1	1 Cushion	NEO1
479	0.00387895	0.383191	0.125	0.052	1	1 Cushion	TLL1
480	0.00136512	0.383096	0.234	0.124	1	1 Cushion	BAIAP2-DT
481	2.43337e-06	0.382966	0.25	0.093	0.139884	1 Cushion	CYB5R2
482	0.00465884	0.382546	0.805	0.692	1	1 Cushion	PBX1
483	0.000886363	0.382419	0.383	0.272	1	1 Cushion	ZNF362
484	7.42342e-07	0.381408	0.773	0.585	0.0426743	1 Cushion	CST3
485	2.50681e-05	0.381368	0.555	0.365	1	1 Cushion	DCTD
486	5.50758e-05	0.381319	0.445	0.28	1	1 Cushion	TTC28
487	9.0649e-06	0.381253	0.188	0.06	0.521105	1 Cushion	NUMBL
488	4.37721e-06	0.380453	0.594	0.381	0.251628	1 Cushion	PRDX4
489	1.76583e-05	0.38027	0.273	0.124	1	1 Cushion	AMPD2
490	9.0054e-09	0.38023	0.312	0.106	0.000517685	1 Cushion	B4GALNT4
491	0.000222604	0.380094	0.289	0.148	1	1 Cushion	C11orf96
492	0.00163719	0.379914	0.445	0.306	1	1 Cushion	TSC2
493	0.00154419	0.37889	0.352	0.225	1	1 Cushion	S100A16
494	0.00559234	0.377886	0.312	0.194	1	1 Cushion	XPO6
495	9.12091e-05	0.377274	0.719	0.567	1	1 Cushion	COPE
496	1.20292e-06	0.377252	0.344	0.161	0.0691512	1 Cushion	TMEM214
497	6.9965e-05	0.376973	0.562	0.383	1	1 Cushion	CBX6
498	3.12203e-07	0.375937	0.383	0.181	0.0179473	1 Cushion	MCU
499	0.000219522	0.375786	0.75	0.591	1	1 Cushion	MAP7D1
500	0.00316636	0.375468	0.477	0.342	1	1 Cushion	ZFAND6
501	0.00284991	0.374949	0.344	0.225	1	1 Cushion	TEX10
502	7.92712e-12	0.374265	0.594	0.303	4.55698e-07	1 Cushion	P3H4
503	6.65692e-05	0.373162	0.438	0.256	1	1 Cushion	WDFY1
504	4.62326e-06	0.372847	0.906	0.759	0.265772	1 Cushion	CIRBP
505	5.39441e-09	0.372601	0.773	0.557	0.000310103	1 Cushion	C1orf122
506	4.5623e-05	0.372434	0.438	0.269	1	1 Cushion	CDC73
507	1.1205e-06	0.371928	0.727	0.508	0.0644132	1 Cushion	RAI14
508	4.41587e-07	0.371777	0.969	0.829	0.0253851	1 Cushion	PTMS
509	2.18792e-05	0.371746	0.273	0.122	1	1 Cushion	SEMA4C
510	4.47845e-08	0.371686	1	0.992	0.00257448	1 Cushion	FAU
511	7.26403e-05	0.371392	0.375	0.207	1	1 Cushion	MAGEH1
512	2.75943e-07	0.370752	0.852	0.679	0.0158629	1 Cushion	POSTN
513	4.72868e-07	0.37035	0.469	0.238	0.0271833	1 Cushion	GOLM1
514	0.000233889	0.37019	0.375	0.233	1	1 Cushion	CETN2
515	0.00186327	0.370097	0.273	0.153	1	1 Cushion	UXS1
516	3.37766e-06	0.369265	0.867	0.707	0.194168	1 Cushion	MYL12B
517	0.000695988	0.368925	0.516	0.381	1	1 Cushion	ZNF462
518	7.74043e-07	0.368832	0.57	0.35	0.0444966	1 Cushion	TTYH3
519	8.52693e-08	0.368482	0.203	0.052	0.00490179	1 Cushion	PRDM6
520	0.00406992	0.368086	0.734	0.58	1	1 Cushion	CAPN2
521	5.1474e-08	0.367848	1	0.992	0.00295903	1 Cushion	RPS3
522	0.000614866	0.367669	0.141	0.052	1	1 Cushion	PLD2
523	5.00754e-07	0.367584	0.547	0.306	0.0287863	1 Cushion	DIPK2A
524	0.000782757	0.366928	0.5	0.358	1	1 Cushion	SEPTIN6
525	2.10683e-09	0.366084	1	0.992	0.000121113	1 Cushion	RPS21
526	2.56645e-06	0.365893	0.859	0.684	0.147535	1 Cushion	MYH9
527	3.37318e-10	0.365432	0.359	0.13	1.9391e-05	1 Cushion	SLC44A1
528	0.00674795	0.365387	0.336	0.228	1	1 Cushion	FBRS
529	7.31884e-07	0.365152	0.195	0.054	0.0420731	1 Cushion	C1RL
530	1.97537e-07	0.364392	0.258	0.088	0.0113556	1 Cushion	MSANTD2
531	6.89095e-08	0.363979	0.289	0.104	0.00396133	1 Cushion	KIAA1522
532	0.000466148	0.363275	0.297	0.174	1	1 Cushion	UNC119
533	3.62103e-10	0.363261	0.344	0.111	2.08159e-05	1 Cushion	MN1
534	5.2996e-09	0.363251	0.992	0.902	0.000304653	1 Cushion	AP001024.1
535	2.41248e-06	0.361308	0.352	0.166	0.138684	1 Cushion	TRIB1
536	1.03345e-06	0.360911	0.586	0.389	0.0594087	1 Cushion	NENF
537	0.000232104	0.360882	0.211	0.093	1	1 Cushion	BST2
538	0.00510158	0.360296	0.367	0.244	1	1 Cushion	COP1
539	6.40834e-06	0.359746	0.492	0.311	0.36839	1 Cushion	SLC38A10
540	1.35412e-05	0.359681	0.438	0.246	0.778429	1 Cushion	RRAS
541	0.000347184	0.359673	0.617	0.456	1	1 Cushion	PARVA
542	0.000457673	0.359567	0.344	0.202	1	1 Cushion	FTSJ3
543	1.11649e-06	0.35952	0.32	0.142	0.0641827	1 Cushion	COLGALT2
544	3.2085e-16	0.359346	0.562	0.205	1.84444e-11	1 Cushion	CCN1
545	1.76289e-06	0.358765	0.32	0.137	0.101341	1 Cushion	SEC22B
546	0.00491811	0.358587	0.469	0.337	1	1 Cushion	NXN
547	0.000630359	0.358116	0.547	0.409	1	1 Cushion	VPS25
548	0.000459774	0.357568	0.414	0.262	1	1 Cushion	USP11
549	3.97513e-12	0.357482	0.242	0.041	2.28514e-07	1 Cushion	NRCAM
550	9.48131e-08	0.357209	0.953	0.744	0.00545042	1 Cushion	NORAD
551	1.09826e-07	0.357143	0.32	0.127	0.00631345	1 Cushion	SLFN5
552	0.00231108	0.356998	0.289	0.179	1	1 Cushion	NFATC1
553	3.4693e-07	0.356968	0.32	0.122	0.0199436	1 Cushion	THSD7A
554	9.5865e-09	0.356673	0.914	0.738	0.000551089	1 Cushion	HNRNPA0
555	0.00902754	0.356265	0.898	0.728	1	1 Cushion	HP1BP3
556	8.33121e-09	0.355877	0.781	0.508	0.000478928	1 Cushion	TIA1
557	0.000245941	0.355617	0.703	0.547	1	1 Cushion	ZNF302
558	0.000210476	0.355613	0.391	0.238	1	1 Cushion	RNF213
559	1.58291e-05	0.35533	0.289	0.135	0.909954	1 Cushion	GAS2
560	6.77908e-06	0.354177	1	0.997	0.389702	1 Cushion	UBA52
561	1.29625e-06	0.353587	0.531	0.332	0.0745162	1 Cushion	ACLY
562	2.22308e-08	0.353366	0.344	0.135	0.00127796	1 Cushion	RARG
563	1.16984e-05	0.353266	0.453	0.262	0.672493	1 Cushion	MAP3K1
564	3.40452e-08	0.352814	0.484	0.249	0.00195712	1 Cushion	SNAI2
565	1.77802e-05	0.352781	0.312	0.153	1	1 Cushion	RECK
566	1.34029e-07	0.350682	0.328	0.13	0.00770479	1 Cushion	PAK1
567	0.000189359	0.350468	0.531	0.352	1	1 Cushion	FXYD5
568	5.60771e-18	0.35025	0.438	0.104	3.22365e-13	1 Cushion	DNM3OS
569	1.63621e-09	0.350224	0.281	0.08	9.40589e-05	1 Cushion	NKD1
570	0.00161235	0.350198	0.891	0.813	1	1 Cushion	COMMD6
571	5.90089e-07	0.349784	0.477	0.249	0.0339219	1 Cushion	MYO1B
572	1.14806e-11	0.349606	0.828	0.51	6.59976e-07	1 Cushion	GNG12
573	0.00885026	0.34911	0.203	0.117	1	1 Cushion	ZBTB17
574	0.00364684	0.349006	0.719	0.614	1	1 Cushion	SF3B2
575	3.44416e-05	0.348619	0.625	0.451	1	1 Cushion	GALNT1
576	4.03491e-05	0.348585	0.719	0.539	1	1 Cushion	SERP1
577	1.00836e-07	0.348476	0.672	0.474	0.00579665	1 Cushion	KDM5B
578	1.70391e-07	0.34819	0.93	0.816	0.00979509	1 Cushion	DDX5
579	6.95066e-05	0.347467	0.461	0.282	1	1 Cushion	EPB41L4A-AS1
580	2.10247e-05	0.345963	0.539	0.36	1	1 Cushion	BIN1
581	0.00823891	0.345788	0.219	0.124	1	1 Cushion	SHC1
582	0.000140027	0.345401	0.703	0.531	1	1 Cushion	CTNNAL1
583	0.000167401	0.345361	0.523	0.378	1	1 Cushion	GNAQ
584	2.5184e-07	0.345137	0.25	0.083	0.0144773	1 Cushion	HSPA2
585	0.00172555	0.344542	0.305	0.184	1	1 Cushion	STXBP1
586	1.35402e-05	0.343972	0.992	0.966	0.778369	1 Cushion	EIF4G2
587	0.00414796	0.343737	0.695	0.593	1	1 Cushion	CTBP1
588	0.00124268	0.34344	0.539	0.396	1	1 Cushion	SELENOF
589	0.00257349	0.3428	0.742	0.658	1	1 Cushion	TRIM24
590	0.00585785	0.342115	0.461	0.339	1	1 Cushion	RER1
591	2.18915e-07	0.341779	0.898	0.756	0.0125845	1 Cushion	RPS19P3
592	2.21487e-09	0.34177	0.609	0.355	0.000127324	1 Cushion	CHPF
593	0.00630365	0.341172	0.445	0.334	1	1 Cushion	CERK
594	4.08723e-05	0.34111	0.266	0.122	1	1 Cushion	ATP13A2
595	2.55322e-10	0.341036	0.281	0.073	1.46775e-05	1 Cushion	EBF3
596	0.00010345	0.340918	0.258	0.117	1	1 Cushion	PRKG1
597	0.0020233	0.340813	0.547	0.443	1	1 Cushion	MSRB2
598	0.00764869	0.338869	0.25	0.155	1	1 Cushion	CTXN1
599	0.00664652	0.338591	0.562	0.435	1	1 Cushion	H2AFJ
600	0.00235528	0.337517	0.438	0.311	1	1 Cushion	ZNF706
601	0.00193991	0.337508	0.18	0.083	1	1 Cushion	CAPN5
602	0.00162445	0.337254	0.719	0.523	1	1 Cushion	DYNLL2
603	9.41749e-06	0.337208	0.938	0.782	0.541374	1 Cushion	H1FX
604	2.87254e-05	0.336921	0.961	0.811	1	1 Cushion	BEX3
605	0.00631599	0.336841	0.25	0.155	1	1 Cushion	CNKSR3
606	0.000600118	0.336135	0.906	0.772	1	1 Cushion	GNB2
607	4.56324e-15	0.335907	0.391	0.101	2.62323e-10	1 Cushion	NTRK2
608	1.08207e-09	0.335388	0.484	0.218	6.22039e-05	1 Cushion	PAPSS1
609	5.77311e-05	0.335233	0.555	0.365	1	1 Cushion	PEG10
610	1.96788e-11	0.335096	0.633	0.329	1.13126e-06	1 Cushion	MEX3D
611	3.87361e-06	0.335069	0.156	0.039	0.222678	1 Cushion	PRICKLE2
612	5.68897e-06	0.334864	0.555	0.352	0.327036	1 Cushion	ELK3
613	5.97434e-06	0.334725	1	0.984	0.343441	1 Cushion	RPL35A
614	4.91354e-09	0.334605	0.672	0.422	0.00028246	1 Cushion	NOTCH2
615	0.00554427	0.334113	0.359	0.249	1	1 Cushion	SLC39A13
616	1.65013e-05	0.333778	0.523	0.326	0.948592	1 Cushion	GDI1
617	6.72612e-07	0.333459	0.578	0.358	0.0386658	1 Cushion	HIP1
618	3.6015e-06	0.33314	0.391	0.207	0.207036	1 Cushion	MATN2
619	4.81713e-08	0.332459	0.625	0.37	0.00276918	1 Cushion	SHISA5
620	0.00149386	0.332192	0.609	0.451	1	1 Cushion	UBTF
621	0.00036706	0.332102	0.797	0.645	1	1 Cushion	FKBP1A
622	9.95096e-09	0.331935	0.211	0.047	0.000572041	1 Cushion	EPHA3
623	0.00839316	0.331922	0.555	0.417	1	1 Cushion	FOXC1
624	4.89424e-06	0.33173	0.227	0.08	0.28135	1 Cushion	PYCARD
625	1.44341e-08	0.331275	0.438	0.199	0.000829759	1 Cushion	CNPY2
626	1.59704e-06	0.331207	0.82	0.642	0.0918073	1 Cushion	APP
627	0.00126595	0.330377	0.648	0.5	1	1 Cushion	RNF7
628	0.000440267	0.330067	0.156	0.06	1	1 Cushion	PLXDC1
629	0.00258926	0.32953	0.156	0.073	1	1 Cushion	CBX8
630	4.09239e-05	0.32927	0.414	0.231	1	1 Cushion	GATA5
631	0.000356904	0.329055	0.164	0.062	1	1 Cushion	HEYL
632	1.31985e-05	0.328742	0.391	0.218	0.758731	1 Cushion	DACT1
633	0.00132259	0.328488	0.922	0.863	1	1 Cushion	TPM2
634	0.00658381	0.328408	0.422	0.295	1	1 Cushion	ITGA9
635	0.000153442	0.327573	0.586	0.448	1	1 Cushion	EDNRA
636	0.00266747	0.327469	0.227	0.124	1	1 Cushion	CLDN5
637	1.05977e-09	0.326937	0.484	0.223	6.09221e-05	1 Cushion	TAGLN
638	4.2014e-05	0.326788	0.609	0.415	1	1 Cushion	PACS2
639	4.33615e-09	0.326515	0.258	0.073	0.000249268	1 Cushion	SPATA6
640	1.4638e-05	0.32532	0.289	0.13	0.841482	1 Cushion	SEMA6C
641	1.32651e-07	0.325205	1	0.997	0.00762558	1 Cushion	RPL37
642	4.82363e-06	0.324388	0.227	0.083	0.277291	1 Cushion	POGLUT2
643	0.000121757	0.324384	0.531	0.37	1	1 Cushion	BIRC2
644	5.0196e-09	0.324306	0.219	0.052	0.000288557	1 Cushion	HOXB3
645	6.0919e-11	0.324168	0.32	0.088	3.50199e-06	1 Cushion	FOSL2
646	0.00772738	0.324104	0.148	0.075	1	1 Cushion	GGT7
647	0.000116845	0.323629	0.406	0.236	1	1 Cushion	TMED3
648	0.00193393	0.323589	0.297	0.184	1	1 Cushion	IFI6
649	6.87139e-05	0.323526	0.508	0.337	1	1 Cushion	TES
650	0.000809115	0.323086	0.984	0.951	1	1 Cushion	RPL30
651	1.69674e-07	0.322258	1	0.995	0.00975391	1 Cushion	RPL19
652	8.10614e-09	0.322001	0.156	0.023	0.00046599	1 Cushion	TAFA5
653	0.00160708	0.321923	0.719	0.611	1	1 Cushion	SCAND1
654	0.00332564	0.3219	0.688	0.544	1	1 Cushion	MYADM
655	0.00771572	0.321797	0.492	0.37	1	1 Cushion	GNAI3
656	0.00105491	0.321708	0.812	0.65	1	1 Cushion	DYNLRB1
657	0.00017664	0.321263	0.32	0.168	1	1 Cushion	GAK
658	7.71529e-06	0.320978	0.484	0.282	0.443521	1 Cushion	FZD2
659	0.000264778	0.320938	0.625	0.461	1	1 Cushion	TRAPPC1
660	3.28483e-08	0.320586	0.328	0.119	0.00188832	1 Cushion	PDGFRB
661	2.73754e-10	0.3199	0.414	0.161	1.5737e-05	1 Cushion	RNF122
662	0.000131124	0.319613	0.484	0.316	1	1 Cushion	TWSG1
663	0.00143956	0.319252	0.766	0.619	1	1 Cushion	FGD5-AS1
664	0.000400882	0.318388	0.359	0.218	1	1 Cushion	SPRY2
665	6.77935e-07	0.317984	0.391	0.192	0.0389718	1 Cushion	GDF11
666	1.08293e-07	0.317715	1	1	0.00622531	1 Cushion	RPL10
667	0.000214043	0.317083	0.156	0.054	1	1 Cushion	ATP10D
668	1.04153e-07	0.316579	0.648	0.425	0.00598735	1 Cushion	IGFBP3
669	0.00505821	0.316453	0.391	0.272	1	1 Cushion	HRH2
670	0.00324126	0.316066	0.414	0.272	1	1 Cushion	MRPS2
671	0.000217083	0.315842	0.523	0.358	1	1 Cushion	PHF14
672	3.69794e-07	0.315095	0.203	0.054	0.021258	1 Cushion	MOXD1
673	7.99105e-06	0.314997	0.273	0.111	0.459374	1 Cushion	C11orf24
674	1.72365e-05	0.314484	0.57	0.352	0.990857	1 Cushion	NISCH
675	1.25205e-12	0.314381	0.516	0.22	7.19751e-08	1 Cushion	ZBTB8A
676	0.00466698	0.313867	0.633	0.477	1	1 Cushion	KRT10
677	0.00498606	0.313538	0.281	0.168	1	1 Cushion	LETMD1
678	0.0097127	0.31306	0.18	0.101	1	1 Cushion	GPR153
679	1.53413e-08	0.312274	0.383	0.158	0.000881909	1 Cushion	LINC00963
680	1.80156e-09	0.311989	1	1	0.000103565	1 Cushion	RPS29
681	0.00143309	0.311506	0.789	0.674	1	1 Cushion	JUP
682	0.000127993	0.311154	0.766	0.617	1	1 Cushion	NAA38
683	5.99065e-09	0.31045	0.664	0.394	0.000344379	1 Cushion	HAND2
684	0.000795582	0.310117	0.625	0.448	1	1 Cushion	RAB1A
685	3.1979e-13	0.309703	0.305	0.065	1.83835e-08	1 Cushion	COL9A2
686	0.000338423	0.309549	0.383	0.223	1	1 Cushion	C12orf45
687	4.57558e-07	0.309463	0.703	0.451	0.0263032	1 Cushion	TMEM59
688	1.47632e-11	0.308558	0.852	0.609	8.48676e-07	1 Cushion	LTBP1
689	2.52799e-11	0.308332	0.539	0.251	1.45324e-06	1 Cushion	FHL3
690	0.000126746	0.308175	0.188	0.075	1	1 Cushion	SHISA4
691	0.000271314	0.308053	0.266	0.132	1	1 Cushion	CYYR1
692	2.01021e-06	0.308024	0.578	0.373	0.115559	1 Cushion	SKI
693	0.00269086	0.307883	0.594	0.474	1	1 Cushion	DOCK7
694	0.00180222	0.307629	0.484	0.345	1	1 Cushion	LSM8
695	3.35537e-05	0.307502	0.875	0.767	1	1 Cushion	TTC3
696	2.31095e-05	0.307439	0.477	0.277	1	1 Cushion	CCNL2
697	0.00610553	0.307359	0.539	0.399	1	1 Cushion	GATAD2A
698	3.14925e-05	0.306901	0.844	0.611	1	1 Cushion	JUND
699	6.74014e-06	0.306748	0.359	0.174	0.387464	1 Cushion	ABCA1
700	5.69091e-09	0.306164	0.664	0.399	0.000327148	1 Cushion	PMEPA1
701	0.000387114	0.306067	0.141	0.049	1	1 Cushion	RBM43
702	0.00697872	0.305627	0.578	0.466	1	1 Cushion	SNRNP70
703	1.80877e-05	0.305609	0.141	0.036	1	1 Cushion	THBS2
704	1.39455e-08	0.305458	0.5	0.241	0.000801673	1 Cushion	ZNF618
705	5.73363e-08	0.304962	0.766	0.549	0.00329603	1 Cushion	SEC61B
706	4.53997e-06	0.304448	0.25	0.098	0.260984	1 Cushion	LSAMP
707	0.00457987	0.304347	0.242	0.142	1	1 Cushion	CACNA1G
708	0.0001337	0.303919	0.648	0.453	1	1 Cushion	C7orf50
709	0.00766264	0.303845	0.148	0.073	1	1 Cushion	FAM160A2
710	5.43447e-06	0.303663	0.555	0.36	0.312406	1 Cushion	MLLT1
711	0.00804094	0.303495	0.531	0.409	1	1 Cushion	TRMT112
712	7.18782e-05	0.302596	0.461	0.29	1	1 Cushion	XBP1
713	0.000137303	0.302482	0.117	0.031	1	1 Cushion	NELL2
714	0.00566799	0.301259	0.516	0.365	1	1 Cushion	NHLRC2
715	0.000354121	0.301072	0.219	0.098	1	1 Cushion	THAP2
716	5.56988e-08	0.299665	0.719	0.495	0.0032019	1 Cushion	EVA1B
717	7.49226e-06	0.299461	0.477	0.282	0.4307	1 Cushion	PTK7
718	2.31731e-07	0.299109	0.766	0.552	0.0133213	1 Cushion	SNRNP200
719	0.000838296	0.299099	0.219	0.109	1	1 Cushion	TBC1D16
720	0.000764918	0.298652	0.555	0.433	1	1 Cushion	RARS
721	3.2162e-06	0.298483	0.727	0.5	0.184886	1 Cushion	GNG11
722	1.39181e-05	0.29837	0.617	0.391	0.800099	1 Cushion	ABCA8
723	0.00262289	0.29816	0.414	0.28	1	1 Cushion	GNS
724	1.42072e-05	0.29744	0.508	0.316	0.816716	1 Cushion	FCGRT
725	4.55734e-10	0.297306	0.586	0.329	2.61983e-05	1 Cushion	LRP1
726	4.09484e-05	0.296932	0.266	0.119	1	1 Cushion	GADD45B
727	2.48736e-10	0.2969	0.297	0.083	1.42988e-05	1 Cushion	SGCD
728	3.99075e-05	0.296506	0.453	0.272	1	1 Cushion	RBM22
729	6.64204e-12	0.296163	0.484	0.197	3.81824e-07	1 Cushion	NYNRIN
730	5.31858e-08	0.296068	0.281	0.096	0.00305744	1 Cushion	C14orf132
731	3.23515e-10	0.295494	0.898	0.637	1.85976e-05	1 Cushion	TCF4
732	1.21362e-05	0.295183	0.133	0.031	0.697662	1 Cushion	GLIPR1
733	3.96073e-05	0.294598	1	0.992	1	1 Cushion	RPL23
734	0.000573679	0.294481	0.531	0.396	1	1 Cushion	SPTAN1
735	2.11327e-05	0.294415	0.938	0.777	1	1 Cushion	LMO4
736	0.00820067	0.294359	0.273	0.174	1	1 Cushion	CWC22
737	6.19122e-05	0.294068	0.734	0.557	1	1 Cushion	TMED2
738	0.000547305	0.293972	0.68	0.513	1	1 Cushion	EFEMP2
739	7.51562e-06	0.293866	1	0.984	0.432043	1 Cushion	RPS27A
740	5.16555e-08	0.293381	0.414	0.189	0.00296947	1 Cushion	CERCAM
741	3.54388e-06	0.293374	1	0.997	0.203723	1 Cushion	RPL11
742	0.00051715	0.293304	0.859	0.744	1	1 Cushion	GNB1
743	0.00196713	0.292843	0.578	0.425	1	1 Cushion	NIPSNAP1
744	9.06683e-05	0.292261	0.867	0.705	1	1 Cushion	HMGA2
745	0.00532406	0.292238	0.25	0.148	1	1 Cushion	LIMK1
746	0.00924387	0.292138	0.227	0.137	1	1 Cushion	GATA2
747	0.00010592	0.291293	0.992	0.987	1	1 Cushion	RPS4X
748	0.00173883	0.290798	0.117	0.041	1	1 Cushion	TRIM36
749	0.00122159	0.290648	0.344	0.22	1	1 Cushion	AHDC1
750	0.00784422	0.290556	0.992	0.974	1	1 Cushion	HNRNPA1
751	0.000215977	0.290257	0.391	0.236	1	1 Cushion	COMMD3
752	0.00382959	0.290244	0.492	0.363	1	1 Cushion	ELOF1
753	7.86093e-07	0.290044	0.133	0.023	0.0451893	1 Cushion	KCNE4
754	1.46654e-05	0.289823	0.453	0.262	0.843054	1 Cushion	SUPT20H
755	0.00173688	0.28981	0.703	0.541	1	1 Cushion	PHIP
756	9.52101e-07	0.289686	0.656	0.438	0.0547325	1 Cushion	PSD3
757	0.000110988	0.289609	0.562	0.358	1	1 Cushion	PQBP1
758	7.95102e-06	0.289172	0.672	0.435	0.457072	1 Cushion	RERE
759	0.00114498	0.288673	0.625	0.479	1	1 Cushion	ADH5
760	0.00899141	0.288651	0.492	0.365	1	1 Cushion	SEPHS1
761	4.01459e-09	0.288587	1	0.995	0.000230782	1 Cushion	RPL36
762	0.00525725	0.288305	0.508	0.402	1	1 Cushion	BAD
763	7.97187e-05	0.288113	0.508	0.329	1	1 Cushion	HACD3
764	1.28334e-05	0.288087	0.234	0.091	0.737739	1 Cushion	B3GNT5
765	4.00451e-06	0.288061	0.492	0.313	0.230203	1 Cushion	ANXA1
766	7.7797e-05	0.286729	0.172	0.06	1	1 Cushion	EFR3B
767	3.28138e-05	0.286724	0.336	0.181	1	1 Cushion	PDLIM2
768	8.85902e-06	0.286368	0.359	0.187	0.50927	1 Cushion	SPON2
769	5.79305e-16	0.286252	0.219	0.016	3.33019e-11	1 Cushion	GPR158
770	1.94601e-08	0.286202	0.484	0.249	0.00111868	1 Cushion	GAS1
771	3.70123e-07	0.286195	0.391	0.176	0.0212769	1 Cushion	MOV10
772	0.00139515	0.286189	0.508	0.378	1	1 Cushion	RIN2
773	0.00208223	0.285954	0.266	0.15	1	1 Cushion	CYTH3
774	0.000531205	0.285625	0.594	0.448	1	1 Cushion	CENPB
775	6.55425e-06	0.285499	0.43	0.246	0.376778	1 Cushion	KLF2
776	6.70193e-09	0.284853	0.258	0.075	0.000385267	1 Cushion	CCN3
777	0.00549468	0.284304	0.406	0.301	1	1 Cushion	NAGK
778	0.00195425	0.284059	0.703	0.567	1	1 Cushion	HDGFL3
779	9.6503e-05	0.283195	0.195	0.078	1	1 Cushion	SERPINF1
780	0.000895388	0.282497	0.578	0.425	1	1 Cushion	PRICKLE1
781	0.00268535	0.282332	0.727	0.624	1	1 Cushion	ERH
782	0.000907332	0.281922	0.242	0.127	1	1 Cushion	STRA6
783	0.000147473	0.281901	0.539	0.352	1	1 Cushion	NELFB
784	0.00646276	0.281386	0.297	0.197	1	1 Cushion	ASPSCR1
785	1.30842e-11	0.28129	0.562	0.272	7.52157e-07	1 Cushion	TCEAL7
786	0.000707363	0.28118	0.297	0.166	1	1 Cushion	MAGI2
787	0.000929111	0.281098	0.117	0.039	1	1 Cushion	CYP27A1
788	4.50854e-09	0.280799	0.312	0.104	0.000259178	1 Cushion	TMEM45A
789	0.000604144	0.280594	0.984	0.886	1	1 Cushion	SPTBN1
790	0.0015641	0.280526	0.227	0.119	1	1 Cushion	GAN
791	2.61741e-07	0.280268	0.305	0.114	0.0150465	1 Cushion	SYT11
792	1.09472e-07	0.280104	0.93	0.715	0.00629312	1 Cushion	ENG
793	0.000229136	0.27919	0.953	0.834	1	1 Cushion	FOXP1
794	0.00163275	0.278752	0.148	0.062	1	1 Cushion	LGALS9
795	3.28174e-07	0.278086	0.273	0.096	0.0188654	1 Cushion	DYNC2H1
796	0.000126988	0.278025	0.453	0.298	1	1 Cushion	TMEM109
797	3.02617e-06	0.277974	0.672	0.451	0.173962	1 Cushion	TMEM263
798	9.17385e-07	0.277973	0.234	0.078	0.0527368	1 Cushion	EBF4
799	0.000651294	0.277883	0.391	0.246	1	1 Cushion	ITPR1
800	2.42178e-05	0.277843	0.383	0.202	1	1 Cushion	SLC22A17
801	0.000874837	0.277793	0.578	0.446	1	1 Cushion	POLR2G
802	4.6078e-08	0.277479	0.375	0.158	0.00264884	1 Cushion	DSE
803	0.00245893	0.27736	0.438	0.311	1	1 Cushion	SDC3
804	7.37574e-05	0.277201	0.43	0.244	1	1 Cushion	CMTM6
805	4.14992e-08	0.277152	0.242	0.07	0.00238562	1 Cushion	SBK1
806	0.000123316	0.276642	0.305	0.161	1	1 Cushion	ARFGAP1
807	0.000243717	0.276342	0.383	0.225	1	1 Cushion	WBP1L
808	2.13089e-10	0.276329	0.273	0.073	1.22497e-05	1 Cushion	SMOC2
809	0.00121302	0.276169	0.203	0.098	1	1 Cushion	PCED1A
810	0.0074573	0.276082	0.133	0.062	1	1 Cushion	STAT5A
811	0.000558114	0.275936	0.992	0.977	1	1 Cushion	RPL10A
812	1.33147e-06	0.275278	0.914	0.756	0.0765411	1 Cushion	ACTR2
813	0.00128083	0.27527	0.312	0.176	1	1 Cushion	ORAI2
814	0.00348284	0.274652	0.109	0.041	1	1 Cushion	IFI35
815	0.00399613	0.274271	0.914	0.746	1	1 Cushion	SFPQ
816	0.00311964	0.27413	0.445	0.308	1	1 Cushion	SOS2
817	3.22283e-06	0.273232	0.453	0.275	0.185268	1 Cushion	P3H1
818	3.56303e-07	0.27302	0.477	0.259	0.0204824	1 Cushion	GPX8
819	2.31007e-06	0.273002	0.164	0.041	0.132797	1 Cushion	CDO1
820	0.0067155	0.272725	0.523	0.402	1	1 Cushion	SPATS2L
821	0.00616778	0.27259	0.477	0.35	1	1 Cushion	DYM
822	7.24799e-07	0.272322	0.742	0.482	0.0416658	1 Cushion	CRTAP
823	1.72258e-07	0.271939	0.156	0.028	0.00990241	1 Cushion	TCEAL5
824	0.00306596	0.270898	0.484	0.321	1	1 Cushion	SH3PXD2A
825	4.38326e-07	0.27088	0.258	0.093	0.0251976	1 Cushion	GDF6
826	1.59022e-05	0.270626	0.602	0.412	0.914156	1 Cushion	YTHDF3
827	0.00334443	0.270467	0.758	0.622	1	1 Cushion	TOP2B
828	2.55341e-05	0.269306	1	0.982	1	1 Cushion	RPS5
829	0.00165724	0.268988	0.461	0.316	1	1 Cushion	CHSY1
830	0.00149996	0.268755	0.148	0.06	1	1 Cushion	WDR25
831	0.00119098	0.26807	0.25	0.132	1	1 Cushion	ZFP36
832	1.07051e-06	0.267606	1	1	0.0615395	1 Cushion	RPL13
833	0.000389045	0.267462	0.414	0.254	1	1 Cushion	ZNF260
834	2.1352e-06	0.267375	1	0.979	0.122744	1 Cushion	RPS15A
835	2.83638e-06	0.267146	0.383	0.189	0.163052	1 Cushion	SWI5
836	0.000422044	0.266748	0.391	0.244	1	1 Cushion	SLIT3
837	0.00677326	0.266616	1	0.997	1	1 Cushion	RPS20
838	1.43311e-05	0.266387	0.242	0.098	0.823839	1 Cushion	FGFR2
839	0.00292976	0.265717	0.938	0.863	1	1 Cushion	CTNNB1
840	0.00469497	0.265562	0.414	0.282	1	1 Cushion	DDA1
841	4.13942e-11	0.265163	0.664	0.363	2.37959e-06	1 Cushion	ELOVL5
842	5.09757e-12	0.264382	0.727	0.425	2.93039e-07	1 Cushion	PGRMC1
843	0.00376865	0.264019	0.328	0.199	1	1 Cushion	ELMOD2
844	0.000450306	0.263957	0.18	0.078	1	1 Cushion	TRAF3IP1
845	0.00121567	0.263656	0.703	0.528	1	1 Cushion	CBX1
846	7.91359e-05	0.263637	1	0.997	1	1 Cushion	RPL27
847	0.00292881	0.262822	0.617	0.474	1	1 Cushion	PPP4C
848	8.56893e-08	0.261881	0.211	0.054	0.00492593	1 Cushion	CASC15
849	0.0081095	0.261834	0.82	0.705	1	1 Cushion	ANXA6
850	0.000296226	0.26164	0.273	0.142	1	1 Cushion	TTC33
851	0.00826285	0.260294	0.172	0.091	1	1 Cushion	CD74
852	0.00657751	0.259665	0.242	0.148	1	1 Cushion	SYCE1L
853	0.00536351	0.259618	0.336	0.233	1	1 Cushion	NECAP2
854	0.0031034	0.259481	0.719	0.562	1	1 Cushion	RSF1
855	1.94465e-06	0.259303	0.344	0.158	0.11179	1 Cushion	LDOC1
856	1.56367e-05	0.259057	0.211	0.075	0.89889	1 Cushion	TMTC2
857	0.00373144	0.258835	0.273	0.168	1	1 Cushion	CAD
858	0.000867037	0.258737	0.367	0.233	1	1 Cushion	GPR85
859	4.82462e-05	0.258451	0.266	0.119	1	1 Cushion	APBB2
860	0.00693287	0.25834	0.391	0.269	1	1 Cushion	AFAP1
861	8.90803e-08	0.258275	0.672	0.433	0.00512087	1 Cushion	PPFIBP1
862	0.00325457	0.258201	0.117	0.047	1	1 Cushion	SV2A
863	0.00732291	0.258192	0.25	0.15	1	1 Cushion	TMTC4
864	0.00222145	0.258139	0.234	0.124	1	1 Cushion	GOLGA8B
865	0.00109308	0.258015	0.695	0.536	1	1 Cushion	SNX17
866	0.000715883	0.257985	0.258	0.137	1	1 Cushion	ITPRIPL2
867	0.00594394	0.25795	0.625	0.516	1	1 Cushion	LAMTOR1
868	1.86637e-05	0.257929	0.719	0.523	1	1 Cushion	BCL7C
869	0.00235322	0.257789	0.43	0.28	1	1 Cushion	CREB3
870	4.476e-05	0.257492	0.234	0.101	1	1 Cushion	CPXM1
871	0.00262206	0.257446	0.305	0.187	1	1 Cushion	VPS13B
872	3.79315e-05	0.256892	0.578	0.386	1	1 Cushion	TRIM44
873	6.901e-06	0.256842	0.203	0.067	0.396711	1 Cushion	PLPPR2
874	0.000728473	0.256585	0.586	0.422	1	1 Cushion	RBM5
875	3.33948e-08	0.256248	0.445	0.212	0.00191973	1 Cushion	WIPF1
876	1.73938e-05	0.255884	0.531	0.342	0.999901	1 Cushion	NDN
877	3.84164e-05	0.255385	0.203	0.075	1	1 Cushion	TMEM216
878	1.6078e-05	0.255204	0.57	0.394	0.924262	1 Cushion	PLOD1
879	3.47591e-05	0.255128	0.188	0.067	1	1 Cushion	TTLL7
880	9.38364e-06	0.255018	0.734	0.547	0.539428	1 Cushion	CYBA
881	1.6151e-08	0.254806	0.195	0.041	0.000928456	1 Cushion	RAB38
882	0.00316221	0.254501	0.609	0.474	1	1 Cushion	RBM26
883	0.000316717	0.254343	0.562	0.443	1	1 Cushion	ARL3
884	3.50411e-05	0.25422	0.109	0.023	1	1 Cushion	PCDHB10
885	0.00152788	0.2542	0.391	0.251	1	1 Cushion	GBP4
886	0.000118799	0.253484	0.688	0.526	1	1 Cushion	EGFL7
887	5.17421e-12	0.253171	0.461	0.168	2.97444e-07	1 Cushion	LIMA1
888	0.000102432	0.252895	0.219	0.093	1	1 Cushion	CHPF2
889	8.81543e-05	0.252354	0.203	0.08	1	1 Cushion	GAS7
890	3.23757e-05	0.251039	0.594	0.407	1	1 Cushion	BCL11A
891	6.27757e-05	0.250997	0.539	0.35	1	1 Cushion	POGZ
892	0.00040668	0.250624	0.242	0.119	1	1 Cushion	WNT11
893	2.07857e-10	0.250609	0.523	0.244	1.19489e-05	1 Cushion	FAM110B
894	6.18276e-05	0.25029	0.477	0.319	1	1 Cushion	EPHB4
895	0.000301916	0.250264	0.555	0.417	1	1 Cushion	SUPT6H
896	0.00414382	-0.251098	0.219	0.368	1	1 Cushion	STYX
897	0.000232316	-0.252755	0.289	0.487	1	1 Cushion	CCDC69
898	0.0070028	-0.254299	0.203	0.324	1	1 Cushion	MPP5
899	0.00142077	-0.255378	0.273	0.42	1	1 Cushion	LRATD2
900	2.95331e-08	-0.255721	0.18	0.456	0.00169774	1 Cushion	YBX1P1
901	0.00738452	-0.256641	0.188	0.288	1	1 Cushion	SLC30A1
902	0.0011196	-0.256664	0.383	0.516	1	1 Cushion	BOLA3
903	0.00137572	-0.256875	0.234	0.381	1	1 Cushion	FRMD3
904	0.000116656	-0.257936	0.234	0.415	1	1 Cushion	PRKAA2
905	0.000645669	-0.258608	0.133	0.267	1	1 Cushion	TF
906	1.53086e-05	-0.258853	0.102	0.282	0.880029	1 Cushion	GKAP1
907	0.0077811	-0.259139	0.117	0.223	1	1 Cushion	FOXO4
908	0.000895444	-0.259871	0.117	0.246	1	1 Cushion	CTSE
909	0.00165462	-0.259874	0.352	0.482	1	1 Cushion	FKBP3
910	0.000764035	-0.260557	0.844	0.852	1	1 Cushion	TGM2
911	1.07679e-06	-0.260949	0.055	0.254	0.0619006	1 Cushion	FAM81A
912	0.00157471	-0.261257	0.047	0.153	1	1 Cushion	IDH3A
913	2.40055e-06	-0.261978	0.898	0.925	0.137998	1 Cushion	ATP5PF
914	0.00755191	-0.263124	0.797	0.795	1	1 Cushion	ATP5F1C
915	0.00554948	-0.265213	0.195	0.313	1	1 Cushion	ALAD
916	0.00663068	-0.266566	0.594	0.689	1	1 Cushion	DNAJC15
917	0.00171036	-0.266971	0.328	0.464	1	1 Cushion	ANK2
918	0.000833465	-0.268153	0.086	0.215	1	1 Cushion	AC245297.1
919	0.00675626	-0.268803	0.102	0.197	1	1 Cushion	GDF15
920	9.96075e-05	-0.269812	0.367	0.51	1	1 Cushion	AMD1
921	0.000159341	-0.270617	0.484	0.645	1	1 Cushion	GAB1
922	0.000521666	-0.270711	0.805	0.865	1	1 Cushion	HSPD1
923	0.00191128	-0.270843	0.141	0.272	1	1 Cushion	WNK2
924	0.0020745	-0.270985	0.695	0.741	1	1 Cushion	DES
925	2.71056e-06	-0.271605	0.289	0.5	0.155819	1 Cushion	SYNPO2L
926	5.5297e-05	-0.27246	0.25	0.448	1	1 Cushion	LARP4
927	0.00458984	-0.272589	0.992	1	1	1 Cushion	MALAT1
928	0.00178528	-0.272981	0.227	0.368	1	1 Cushion	SLC6A8
929	5.84951e-05	-0.275013	0.023	0.155	1	1 Cushion	KCNH7
930	0.00389746	-0.275785	0.445	0.56	1	1 Cushion	EIF3L
931	0.00838563	-0.276004	0.641	0.71	1	1 Cushion	PAPOLA
932	0.00173327	-0.278013	0.281	0.42	1	1 Cushion	TACC2
933	0.00332477	-0.281034	0.141	0.264	1	1 Cushion	USP53
934	0.00183593	-0.281992	0.07	0.179	1	1 Cushion	TMEM71
935	6.42817e-06	-0.283339	0.102	0.301	0.36953	1 Cushion	DNAJA4
936	0.00147206	-0.285159	0.43	0.547	1	1 Cushion	KLHL24
937	0.000212303	-0.286005	0.062	0.197	1	1 Cushion	SCN5A
938	0.00441754	-0.288413	0.273	0.389	1	1 Cushion	SRL
939	5.351e-05	-0.291336	0.094	0.259	1	1 Cushion	COBL
940	0.00048745	-0.29249	0.625	0.754	1	1 Cushion	NIPSNAP2
941	0.00069189	-0.292594	0.094	0.223	1	1 Cushion	SPN
942	0.00906801	-0.292814	0.172	0.282	1	1 Cushion	USP2
943	0.000863617	-0.293342	0.125	0.254	1	1 Cushion	APOBEC2
944	0.00015446	-0.294144	0.094	0.244	1	1 Cushion	FASTKD1
945	0.000209538	-0.29531	0.383	0.508	1	1 Cushion	SOD2
946	0.000211591	-0.29544	0.094	0.236	1	1 Cushion	PITX1
947	0.00287507	-0.295453	0.164	0.285	1	1 Cushion	MYH7B
948	9.79856e-05	-0.295627	0.328	0.503	1	1 Cushion	PKIA
949	0.00461603	-0.295847	0.18	0.295	1	1 Cushion	METAP1
950	0.00296696	-0.296435	0.219	0.332	1	1 Cushion	TSPAN5
951	0.00232455	-0.299846	0.156	0.282	1	1 Cushion	CPVL
952	1.62609e-06	-0.300346	0.031	0.207	0.0934776	1 Cushion	STAT4
953	0.00481176	-0.303438	0.211	0.332	1	1 Cushion	DEPDC1
954	0.00634643	-0.305018	0.133	0.244	1	1 Cushion	C5orf22
955	0.00410913	-0.305166	0.062	0.163	1	1 Cushion	NIPA2
956	0.00830754	-0.305179	0.523	0.604	1	1 Cushion	PTTG1
957	8.70867e-05	-0.305809	0.016	0.14	1	1 Cushion	MFAP3L
958	2.8715e-06	-0.30595	0.586	0.736	0.165071	1 Cushion	VDAC2
959	0.00900671	-0.306399	0.562	0.666	1	1 Cushion	LYPLA1
960	0.008936	-0.306766	0.234	0.35	1	1 Cushion	FAM189A2
961	0.00833883	-0.313472	0.781	0.782	1	1 Cushion	CYC1
962	7.32334e-05	-0.314178	0.156	0.347	1	1 Cushion	FREM2
963	0.00326743	-0.314902	0.234	0.373	1	1 Cushion	PIK3CA
964	0.000133744	-0.316327	0.562	0.653	1	1 Cushion	APLP2
965	8.94597e-06	-0.31702	0.102	0.293	0.514268	1 Cushion	PPARGC1A
966	0.00129048	-0.317034	0.109	0.228	1	1 Cushion	SNX22
967	0.00484372	-0.317991	0.227	0.345	1	1 Cushion	RNF19A
968	0.000605409	-0.3183	0.086	0.21	1	1 Cushion	ESPN
969	0.00188466	-0.319306	0.133	0.267	1	1 Cushion	STARD4
970	0.00265846	-0.321009	0.695	0.775	1	1 Cushion	EZR
971	0.00208088	-0.321362	0.391	0.513	1	1 Cushion	FH
972	0.000562992	-0.322063	0.211	0.358	1	1 Cushion	CYB5R1
973	3.17898e-07	-0.322725	0.125	0.355	0.0182747	1 Cushion	AKAP6
974	0.000262338	-0.32469	0.297	0.466	1	1 Cushion	LAMA2
975	0.00167712	-0.326097	1	1	1	1 Cushion	MT-CYB
976	6.58107e-08	-0.327463	0.102	0.339	0.00378319	1 Cushion	LRRC10
977	0.000116083	-0.33119	0.461	0.648	1	1 Cushion	NNT
978	1.09722e-05	-0.331469	0.117	0.306	0.630747	1 Cushion	MIR133A1HG
979	0.00291438	-0.332839	0.258	0.383	1	1 Cushion	ILRUN
980	0.00142261	-0.33285	0.281	0.425	1	1 Cushion	ATAD2
981	0.000559675	-0.334452	0.086	0.215	1	1 Cushion	IRX4
982	0.00353241	-0.335881	0.094	0.202	1	1 Cushion	CDKN2D
983	2.48754e-08	-0.336286	0.188	0.466	0.00142999	1 Cushion	PLEKHA7
984	0.00126748	-0.337416	0.438	0.588	1	1 Cushion	STK39
985	3.6791e-08	-0.337683	0.375	0.601	0.00211497	1 Cushion	TMEM14B
986	7.91748e-07	-0.33818	0.156	0.391	0.0455144	1 Cushion	CRNDE
987	0.00260787	-0.338432	0.25	0.399	1	1 Cushion	BAG3
988	0.000478139	-0.339394	0.102	0.231	1	1 Cushion	EPB42
989	0.00539584	-0.339544	0.82	0.852	1	1 Cushion	MT-ND6
990	0.00945199	-0.341737	0.188	0.293	1	1 Cushion	ACSM3
991	0.00404006	-0.346868	0.773	0.793	1	1 Cushion	MDH2
992	8.46845e-07	-0.351047	0.594	0.718	0.0486817	1 Cushion	MTRNR2L8
993	0.00669935	-0.35384	0.32	0.43	1	1 Cushion	KRT19
994	0.000292975	-0.355164	0.242	0.399	1	1 Cushion	ABCB10
995	0.00438069	-0.356119	0.461	0.554	1	1 Cushion	HSPB2
996	0.000169456	-0.356265	0.898	0.902	1	1 Cushion	UQCRH
997	0.00445204	-0.356356	0.141	0.249	1	1 Cushion	SMIM5
998	0.00766957	-0.356766	0.828	0.852	1	1 Cushion	ATP1A1
999	0.0010372	-0.356929	0.211	0.365	1	1 Cushion	KIF20B
1000	0.00564976	-0.358935	0.297	0.43	1	1 Cushion	APOBEC3C
1001	0.00551189	-0.35998	0.711	0.718	1	1 Cushion	HK1
1002	0.00124496	-0.361587	0.438	0.567	1	1 Cushion	LGR4
1003	4.46099e-05	-0.362783	0.406	0.619	1	1 Cushion	MTCO1P12
1004	2.67705e-05	-0.363056	0.75	0.85	1	1 Cushion	HMGB2
1005	1.20441e-06	-0.364848	0.148	0.376	0.0692365	1 Cushion	ADD2
1006	9.16799e-05	-0.36665	0.164	0.326	1	1 Cushion	PAIP2B
1007	0.00347066	-0.367138	0.227	0.347	1	1 Cushion	GUCY1A2
1008	0.00030771	-0.36771	0.586	0.679	1	1 Cushion	BZW2
1009	0.000337099	-0.367728	0.484	0.601	1	1 Cushion	PPIF
1010	0.00261813	-0.369564	0.461	0.58	1	1 Cushion	AGO2
1011	0.00417214	-0.371416	0.414	0.526	1	1 Cushion	CHCHD3
1012	0.00195241	-0.37178	0.164	0.288	1	1 Cushion	NFE2
1013	2.73496e-08	-0.371813	0.836	0.904	0.00157222	1 Cushion	KTN1
1014	5.67948e-10	-0.373037	0.133	0.438	3.2649e-05	1 Cushion	TRDN
1015	0.00417463	-0.373108	0.18	0.308	1	1 Cushion	CYFIP2
1016	1.52028e-08	-0.373592	0.805	0.896	0.000873946	1 Cushion	ATP2A2
1017	0.00669171	-0.374656	0.234	0.342	1	1 Cushion	DNAJC19
1018	0.00135331	-0.374792	0.531	0.622	1	1 Cushion	GLRX5
1019	2.12917e-06	-0.376756	0.258	0.484	0.122397	1 Cushion	PROX1
1020	0.000831666	-0.377507	0.203	0.35	1	1 Cushion	INPP4B
1021	0.00814259	-0.379008	0.648	0.718	1	1 Cushion	LARP1
1022	0.00677519	-0.379648	0.25	0.373	1	1 Cushion	PRKAG2
1023	4.21558e-06	-0.37972	0.164	0.368	0.242337	1 Cushion	FGF13
1024	0.00164362	-0.379775	0.375	0.495	1	1 Cushion	MPC2
1025	5.34837e-05	-0.379969	0.07	0.218	1	1 Cushion	GATA1
1026	0.00238465	-0.381576	0.266	0.396	1	1 Cushion	SH3BGRL2
1027	0.00152209	-0.38226	0.328	0.451	1	1 Cushion	PRR11
1028	0.00506703	-0.385016	0.961	0.946	1	1 Cushion	COX8A
1029	5.856e-06	-0.38693	0.609	0.772	0.336638	1 Cushion	MAP3K20
1030	0.00882983	-0.38746	0.375	0.461	1	1 Cushion	SLMAP
1031	0.000411553	-0.39008	0.219	0.368	1	1 Cushion	ABAT
1032	0.00680705	-0.390323	0.219	0.332	1	1 Cushion	PIM1
1033	0.00100957	-0.391704	0.617	0.679	1	1 Cushion	NDUFA8
1034	0.00966973	-0.393316	0.227	0.347	1	1 Cushion	CD2AP
1035	0.00127764	-0.395916	0.305	0.443	1	1 Cushion	C9orf78
1036	1.00206e-05	-0.396547	0.992	0.995	0.576045	1 Cushion	MYL9
1037	0.00110063	-0.397257	0.328	0.464	1	1 Cushion	HSPB3
1038	0.00638108	-0.39741	0.406	0.503	1	1 Cushion	MYOCD
1039	0.000473836	-0.397829	0.555	0.689	1	1 Cushion	CENPF
1040	0.00132178	-0.399711	0.211	0.345	1	1 Cushion	MAP1A
1041	0.000433756	-0.401792	0.336	0.492	1	1 Cushion	ATP1B1
1042	0.00126029	-0.40279	0.859	0.86	1	1 Cushion	DEK
1043	0.00540182	-0.404025	0.398	0.497	1	1 Cushion	HECA
1044	2.94656e-05	-0.410062	0.109	0.282	1	1 Cushion	CHPT1
1045	8.77008e-05	-0.410261	0.969	0.974	1	1 Cushion	ATP5F1A
1046	3.40455e-05	-0.412188	0.273	0.464	1	1 Cushion	UNC45B
1047	3.44862e-05	-0.413121	0.086	0.251	1	1 Cushion	SLC30A10
1048	0.00575854	-0.41811	0.852	0.816	1	1 Cushion	NDUFB1
1049	2.71434e-05	-0.41883	0.188	0.365	1	1 Cushion	TMEM14C
1050	9.02481e-05	-0.419154	0.109	0.262	1	1 Cushion	TRIM58
1051	0.00153661	-0.419598	0.5	0.642	1	1 Cushion	DUSP3
1052	1.42103e-05	-0.422489	0.617	0.772	0.816895	1 Cushion	MT-ATP8
1053	0.00416272	-0.425933	0.68	0.702	1	1 Cushion	SLC2A1
1054	0.000176495	-0.429103	0.406	0.57	1	1 Cushion	NEK7
1055	7.56912e-05	-0.430426	0.586	0.741	1	1 Cushion	MTATP6P1
1056	2.61987e-05	-0.432342	0.242	0.435	1	1 Cushion	ITGB1BP2
1057	0.00149952	-0.432508	0.359	0.484	1	1 Cushion	RMND5A
1058	0.0044882	-0.433312	0.25	0.373	1	1 Cushion	FARP1
1059	0.0048699	-0.434189	0.32	0.435	1	1 Cushion	MASP1
1060	7.03017e-05	-0.435144	0.305	0.469	1	1 Cushion	TFRC
1061	1.73389e-06	-0.435177	0.773	0.816	0.0996746	1 Cushion	ATP5PD
1062	0.0010627	-0.436278	0.305	0.44	1	1 Cushion	LMO7
1063	0.00242191	-0.438206	0.203	0.326	1	1 Cushion	CKMT2
1064	0.00503627	-0.438724	0.273	0.365	1	1 Cushion	SNCA
1065	0.000823561	-0.439124	0.242	0.378	1	1 Cushion	SSX2IP
1066	6.77135e-09	-0.440872	0.047	0.295	0.000389258	1 Cushion	TMEM163
1067	0.00234815	-0.440914	0.523	0.606	1	1 Cushion	IVNS1ABP
1068	7.25201e-05	-0.441035	0.68	0.795	1	1 Cushion	UGP2
1069	0.00226206	-0.442886	0.297	0.43	1	1 Cushion	CMC2
1070	4.12277e-06	-0.443267	0.328	0.541	0.237001	1 Cushion	ALPK2
1071	0.00416973	-0.443971	0.344	0.451	1	1 Cushion	SIAH2
1072	0.00745734	-0.44523	0.453	0.528	1	1 Cushion	DCAF12
1073	0.00184607	-0.446247	0.281	0.412	1	1 Cushion	EMCN
1074	3.73307e-07	-0.447656	0.867	0.938	0.02146	1 Cushion	QKI
1075	0.00278817	-0.448237	0.656	0.694	1	1 Cushion	WNK1
1076	0.000813794	-0.44939	0.297	0.43	1	1 Cushion	AFF1
1077	0.000233475	-0.44962	0.078	0.22	1	1 Cushion	SH3BGR
1078	0.00647426	-0.449809	0.258	0.352	1	1 Cushion	CPOX
1079	4.15816e-07	-0.449953	1	1	0.0239036	1 Cushion	MT-ATP6
1080	3.50473e-06	-0.449997	0.297	0.513	0.201473	1 Cushion	AGL
1081	0.00215939	-0.453359	0.234	0.355	1	1 Cushion	HBQ1
1082	6.14863e-06	-0.456437	0.82	0.863	0.35346	1 Cushion	SLC25A5
1083	0.000143571	-0.458093	0.188	0.345	1	1 Cushion	GCLM
1084	0.00101025	-0.458405	0.75	0.785	1	1 Cushion	CITED2
1085	0.000751873	-0.459048	0.32	0.456	1	1 Cushion	MOB1B
1086	0.000152013	-0.459168	0.195	0.358	1	1 Cushion	KCNH2
1087	0.0090673	-0.460555	0.227	0.329	1	1 Cushion	INPP5A
1088	8.52192e-05	-0.461208	0.367	0.518	1	1 Cushion	NAV1
1089	3.86465e-05	-0.461554	0.18	0.358	1	1 Cushion	RBM20
1090	0.000126704	-0.464401	0.938	0.938	1	1 Cushion	COX6B1
1091	2.33978e-06	-0.46736	0.367	0.554	0.134505	1 Cushion	GOT1
1092	3.44785e-05	-0.468041	0.359	0.531	1	1 Cushion	MTUS1
1093	6.23401e-05	-0.470411	0.797	0.834	1	1 Cushion	RRAD
1094	3.7848e-09	-0.470511	0.617	0.829	0.000217573	1 Cushion	CYCS
1095	1.74789e-09	-0.470519	0.18	0.446	0.000100479	1 Cushion	RRAGD
1096	1.56617e-05	-0.471548	0.133	0.308	0.900327	1 Cushion	MT3
1097	0.000291831	-0.475296	0.508	0.622	1	1 Cushion	RIOK3
1098	5.59507e-05	-0.475636	0.875	0.896	1	1 Cushion	TPI1
1099	0.000566224	-0.477867	0.367	0.505	1	1 Cushion	XIRP1
1100	0.00156743	-0.481054	0.359	0.51	1	1 Cushion	DNAJC21
1101	0.000592042	-0.481661	0.492	0.578	1	1 Cushion	TRAK2
1102	0.00042386	-0.482115	0.984	0.953	1	1 Cushion	ENO1
1103	1.05823e-05	-0.48279	0.156	0.355	0.608332	1 Cushion	PARM1
1104	3.02085e-08	-0.484444	1	1	0.00173656	1 Cushion	MT-ND4
1105	8.37443e-10	-0.485829	0.109	0.396	4.81413e-05	1 Cushion	RCAN2
1106	0.000363388	-0.489362	0.25	0.383	1	1 Cushion	ANKRD9
1107	0.00261147	-0.490556	0.164	0.28	1	1 Cushion	RAP1GAP
1108	2.51338e-05	-0.490557	0.188	0.363	1	1 Cushion	KAT2B
1109	0.000911129	-0.493298	0.148	0.269	1	1 Cushion	GYPB
1110	5.76172e-05	-0.49398	0.258	0.448	1	1 Cushion	DHFR
1111	1.56696e-07	-0.495336	0.43	0.655	0.00900785	1 Cushion	PPP1R12B
1112	0.00184819	-0.496149	0.219	0.352	1	1 Cushion	CMYA5
1113	0.00595095	-0.497035	0.406	0.492	1	1 Cushion	TCAP
1114	0.00296336	-0.497164	0.148	0.269	1	1 Cushion	BHLHE40
1115	0.00081274	-0.497419	0.688	0.723	1	1 Cushion	NUDT4
1116	0.000511789	-0.498831	0.43	0.549	1	1 Cushion	SPECC1
1117	0.00089279	-0.504856	0.531	0.609	1	1 Cushion	HSPA9
1118	0.00050587	-0.510181	0.594	0.658	1	1 Cushion	MXI1
1119	0.000134644	-0.510809	0.867	0.878	1	1 Cushion	PKM
1120	0.000277815	-0.513475	0.328	0.49	1	1 Cushion	SDHA
1121	9.1994e-09	-0.513852	0.836	0.896	0.000528836	1 Cushion	HMGA1
1122	5.84482e-06	-0.516	0.25	0.459	0.335995	1 Cushion	DDI2
1123	2.34138e-06	-0.519102	0.195	0.404	0.134597	1 Cushion	DMTN
1124	0.00143148	-0.519621	0.672	0.707	1	1 Cushion	BAG1
1125	2.31412e-07	-0.52005	0.203	0.43	0.013303	1 Cushion	TRIM63
1126	8.19355e-07	-0.520051	0.852	0.896	0.0471014	1 Cushion	COX7B
1127	0.000672012	-0.520987	0.727	0.744	1	1 Cushion	PFKP
1128	1.80867e-11	-0.522006	0.758	0.894	1.03973e-06	1 Cushion	LDB3
1129	9.50238e-12	-0.522094	0.234	0.562	5.46254e-07	1 Cushion	MYLK3
1130	0.000242026	-0.526979	0.344	0.508	1	1 Cushion	CISD1
1131	0.00157648	-0.528442	0.609	0.674	1	1 Cushion	EIF2AK1
1132	0.0026323	-0.53081	0.234	0.342	1	1 Cushion	KLF1
1133	1.78769e-05	-0.533797	0.719	0.764	1	1 Cushion	EIF1B
1134	2.76828e-05	-0.540434	0.461	0.65	1	1 Cushion	CAP2
1135	6.95045e-10	-0.540958	1	1	3.99553e-05	1 Cushion	MT-CO2
1136	7.28259e-11	-0.543262	0.172	0.482	4.18647e-06	1 Cushion	TCEA3
1137	2.06409e-05	-0.544037	0.266	0.469	1	1 Cushion	PERP
1138	0.00340793	-0.550963	0.359	0.472	1	1 Cushion	MYO18B
1139	0.000345403	-0.552149	0.508	0.604	1	1 Cushion	DSP
1140	9.12905e-08	-0.553067	0.242	0.49	0.00524793	1 Cushion	CCDC141
1141	7.66552e-05	-0.559741	0.711	0.751	1	1 Cushion	SNTA1
1142	1.95547e-05	-0.559963	0.375	0.557	1	1 Cushion	MITF
1143	3.02347e-05	-0.560144	0.68	0.744	1	1 Cushion	ATP5MC1
1144	1.42821e-10	-0.571777	0.711	0.855	8.21023e-06	1 Cushion	GPI
1145	5.89604e-07	-0.580674	0.297	0.523	0.033894	1 Cushion	GYG1
1146	0.00266502	-0.582043	0.312	0.422	1	1 Cushion	AGTPBP1
1147	2.15259e-05	-0.58222	0.469	0.604	1	1 Cushion	NSD2
1148	9.50704e-10	-0.58453	0.539	0.725	5.46522e-05	1 Cushion	NKX2-5
1149	5.66829e-06	-0.587665	0.203	0.399	0.325847	1 Cushion	FBXO32
1150	1.92437e-07	-0.590261	0.234	0.479	0.0110624	1 Cushion	TRIM55
1151	3.55966e-07	-0.591422	0.977	0.984	0.0204631	1 Cushion	MT-ND2
1152	3.02205e-07	-0.592829	0.961	0.974	0.0173725	1 Cushion	MT-ND5
1153	2.40964e-06	-0.596057	0.383	0.588	0.13852	1 Cushion	BVES
1154	9.99737e-07	-0.597007	0.305	0.547	0.0574709	1 Cushion	PDHA1
1155	1.99908e-05	-0.598533	0.164	0.337	1	1 Cushion	GYPA
1156	2.30617e-08	-0.599621	0.25	0.492	0.00132572	1 Cushion	CORIN
1157	4.01328e-12	-0.601458	0.383	0.697	2.30707e-07	1 Cushion	PPP1R14C
1158	1.22573e-05	-0.605663	0.617	0.712	0.704624	1 Cushion	POPDC2
1159	2.91303e-08	-0.605971	0.508	0.718	0.00167458	1 Cushion	MYOM1
1160	1.83433e-10	-0.60646	0.984	0.995	1.05448e-05	1 Cushion	MT-ND1
1161	4.82014e-13	-0.608286	1	1	2.7709e-08	1 Cushion	MT-CO1
1162	0.00134307	-0.611498	0.461	0.552	1	1 Cushion	GADD45A
1163	1.7271e-09	-0.613875	0.391	0.645	9.9284e-05	1 Cushion	MLF1
1164	0.00622537	-0.616324	0.508	0.565	1	1 Cushion	ARID3A
1165	3.01694e-07	-0.618039	0.414	0.609	0.0173432	1 Cushion	MTUS2
1166	2.7775e-06	-0.619979	0.25	0.464	0.159667	1 Cushion	NPPB
1167	2.37181e-15	-0.630427	0.188	0.575	1.36346e-10	1 Cushion	LMOD2
1168	2.98551e-08	-0.630715	1	1	0.00171625	1 Cushion	MT-ND3
1169	2.74529e-10	-0.63144	0.375	0.642	1.57816e-05	1 Cushion	USP28
1170	0.000246179	-0.632666	0.656	0.723	1	1 Cushion	PDLIM1
1171	1.79725e-10	-0.635019	0.273	0.557	1.03317e-05	1 Cushion	TLCD4
1172	0.000522764	-0.636243	0.609	0.676	1	1 Cushion	CFL2
1173	6.53585e-07	-0.639546	0.406	0.614	0.037572	1 Cushion	PKP2
1174	2.10994e-05	-0.643841	0.867	0.878	1	1 Cushion	NDUFS6
1175	0.000324621	-0.649248	0.203	0.345	1	1 Cushion	MT1F
1176	8.59408e-10	-0.651866	0.43	0.697	4.94039e-05	1 Cushion	SMYD1
1177	5.28881e-06	-0.657623	0.57	0.676	0.304033	1 Cushion	FHL2
1178	4.23557e-08	-0.665487	0.156	0.399	0.00243486	1 Cushion	STRADB
1179	1.51663e-11	-0.667515	0.406	0.676	8.71848e-07	1 Cushion	RYR2
1180	0.00550502	-0.676078	0.43	0.51	1	1 Cushion	MTURN
1181	7.81631e-06	-0.678202	0.609	0.712	0.449328	1 Cushion	BNIP3
1182	0.00190621	-0.679144	0.445	0.552	1	1 Cushion	COL2A1
1183	3.77159e-05	-0.682673	0.203	0.363	1	1 Cushion	SPTB
1184	0.0004066	-0.694601	0.523	0.578	1	1 Cushion	RAD23A
1185	9.72905e-10	-0.696188	0.328	0.562	5.59284e-05	1 Cushion	PCGF5
1186	3.97717e-14	-0.698362	0.961	0.972	2.28632e-09	1 Cushion	ATP5F1B
1187	9.60151e-07	-0.704934	0.93	0.889	0.0551952	1 Cushion	CRIP2
1188	4.1906e-06	-0.709738	0.336	0.513	0.240901	1 Cushion	BMP7
1189	3.76902e-19	-0.71069	0.438	0.785	2.16666e-14	1 Cushion	SMPX
1190	2.97858e-13	-0.714454	0.344	0.658	1.71226e-08	1 Cushion	BMP5
1191	3.33558e-07	-0.716191	0.531	0.694	0.0191749	1 Cushion	MB
1192	8.0723e-10	-0.716755	0.133	0.42	4.64044e-05	1 Cushion	POPDC3
1193	1.29235e-08	-0.717134	0.336	0.552	0.000742923	1 Cushion	CPEB4
1194	1.76672e-06	-0.717564	0.93	0.93	0.101562	1 Cushion	FTH1
1195	0.000268082	-0.719551	0.5	0.593	1	1 Cushion	OPTN
1196	6.38199e-05	-0.719584	0.93	0.904	1	1 Cushion	LDHA
1197	0.00168324	-0.721776	0.531	0.588	1	1 Cushion	SLC25A39
1198	6.34675e-07	-0.721908	0.117	0.326	0.036485	1 Cushion	SPTA1
1199	2.63669e-05	-0.727615	0.344	0.492	1	1 Cushion	AHSP
1200	6.4743e-05	-0.72855	0.766	0.845	1	1 Cushion	MYH6
1201	1.99083e-17	-0.730091	0.758	0.94	1.14445e-12	1 Cushion	MT-ND4L
1202	2.49757e-05	-0.737656	0.547	0.64	1	1 Cushion	LGALS3
1203	1.65114e-09	-0.749396	0.508	0.718	9.49172e-05	1 Cushion	ZNF91
1204	8.20635e-12	-0.751341	0.648	0.801	4.7175e-07	1 Cushion	CSRP3
1205	2.04528e-05	-0.752527	0.219	0.376	1	1 Cushion	XK
1206	1.11889e-16	-0.753255	0.82	0.933	6.43202e-12	1 Cushion	MDH1
1207	2.3228e-14	-0.753938	0.938	0.992	1.33529e-09	1 Cushion	TNNI1
1208	7.11792e-05	-0.765333	0.719	0.78	1	1 Cushion	PRXL2A
1209	7.61479e-17	-0.776483	0.703	0.912	4.37744e-12	1 Cushion	PDLIM5
1210	0.00114551	-0.784146	0.383	0.479	1	1 Cushion	EPB41
1211	8.29655e-06	-0.787135	0.469	0.624	0.476935	1 Cushion	ADIPOR1
1212	0.000338156	-0.792627	0.469	0.567	1	1 Cushion	OSBP2
1213	9.48753e-10	-0.815718	0.711	0.824	5.454e-05	1 Cushion	MYBPC3
1214	1.79352e-06	-0.820172	0.594	0.702	0.103102	1 Cushion	PRDX2
1215	5.0472e-13	-0.822618	0.758	0.878	2.90143e-08	1 Cushion	EEF1A2
1216	9.42807e-17	-0.823328	0.641	0.837	5.41982e-12	1 Cushion	SLC25A4
1217	4.74338e-13	-0.824513	0.344	0.64	2.72678e-08	1 Cushion	PDK1
1218	1.96504e-08	-0.834579	0.445	0.606	0.00112962	1 Cushion	COX6A2
1219	8.63346e-21	-0.846118	1	1	4.96303e-16	1 Cushion	MT-RNR1
1220	1.04972e-11	-0.864502	0.844	0.912	6.03439e-07	1 Cushion	ATP5MC3
1221	9.37898e-09	-0.865753	0.766	0.842	0.00053916	1 Cushion	YBX3
1222	3.85697e-10	-0.872972	0.43	0.65	2.21722e-05	1 Cushion	ADPRHL1
1223	1.0121e-19	-0.87832	0.664	0.909	5.81814e-15	1 Cushion	PLN
1224	0.000420926	-0.880502	0.656	0.681	1	1 Cushion	BLVRB
1225	4.82455e-25	-0.883407	0.992	1	2.77344e-20	1 Cushion	MYL7
1226	4.01932e-12	-0.883941	0.305	0.593	2.31055e-07	1 Cushion	TMOD1
1227	0.000277965	-0.906415	0.32	0.443	1	1 Cushion	MT1E
1228	7.12341e-15	-0.906979	0.578	0.785	4.09496e-10	1 Cushion	FABP3
1229	7.00866e-15	-0.91738	0.898	0.943	4.029e-10	1 Cushion	SORBS2
1230	5.17414e-24	-0.919012	0.922	0.99	2.9744e-19	1 Cushion	TNNC1
1231	2.80787e-26	-0.91981	0.625	0.927	1.61413e-21	1 Cushion	NEBL
1232	1.60551e-33	-0.92149	1	1	9.22942e-29	1 Cushion	MT-RNR2
1233	1.78146e-11	-0.928841	0.805	0.855	1.02409e-06	1 Cushion	CRYAB
1234	6.7048e-24	-0.931333	0.914	0.995	3.85432e-19	1 Cushion	TNNT2
1235	3.42406e-26	-0.945251	0.453	0.891	1.96836e-21	1 Cushion	TECRL
1236	1.5089e-12	-0.948583	0.539	0.754	8.67404e-08	1 Cushion	PPP1R1A
1237	2.10906e-05	-0.958049	0.344	0.492	1	1 Cushion	BPGM
1238	8.95347e-17	-0.967846	0.664	0.842	5.14699e-12	1 Cushion	ENO3
1239	0.00167055	-0.975824	0.531	0.583	1	1 Cushion	HBM
1240	1.49797e-05	-0.984159	0.398	0.552	0.861124	1 Cushion	MT2A
1241	9.52201e-06	-0.990625	0.391	0.516	0.547383	1 Cushion	HEMGN
1242	8.5337e-08	-0.991859	0.18	0.407	0.00490569	1 Cushion	MT1H
1243	1.53474e-14	-0.993262	0.336	0.64	8.82261e-10	1 Cushion	FGF12
1244	3.69091e-21	-0.99979	0.93	0.979	2.12175e-16	1 Cushion	HSPB7
1245	0.00015614	-1.01127	0.414	0.526	1	1 Cushion	SLC39A8
1246	2.67648e-10	-1.01495	0.711	0.79	1.5386e-05	1 Cushion	GTF3A
1247	7.42972e-05	-1.03717	0.867	0.85	1	1 Cushion	GYPC
1248	0.000221454	-1.04667	0.766	0.782	1	1 Cushion	RBM38
1249	5.79675e-26	-1.04922	0.984	0.997	3.33232e-21	1 Cushion	YBX1
1250	6.67108e-05	-1.0511	0.398	0.526	1	1 Cushion	TENT5C
1251	3.03334e-14	-1.0594	0.758	0.855	1.74374e-09	1 Cushion	TNNI3
1252	1.7136e-19	-1.06348	0.789	0.912	9.8508e-15	1 Cushion	ACTN2
1253	4.11069e-18	-1.06862	0.234	0.65	2.36307e-13	1 Cushion	RBM24
1254	1.49295e-05	-1.07827	0.359	0.51	0.858237	1 Cushion	ANK1
1255	4.60372e-19	-1.08699	0.961	0.982	2.64649e-14	1 Cushion	GAPDH
1256	1.86263e-30	-1.09595	0.961	0.995	1.07075e-25	1 Cushion	ACTC1
1257	1.68775e-26	-1.12256	0.57	0.894	9.7022e-22	1 Cushion	ANKRD1
1258	4.63536e-05	-1.1368	0.297	0.443	1	1 Cushion	MT1G
1259	5.12792e-17	-1.16791	0.898	0.948	2.94783e-12	1 Cushion	MYL2
1260	2.55323e-18	-1.17787	0.727	0.847	1.46775e-13	1 Cushion	CKM
1261	1.99297e-16	-1.17804	0.961	0.961	1.14568e-11	1 Cushion	MYH7
1262	8.26873e-25	-1.19382	0.602	0.896	4.75336e-20	1 Cushion	MYOZ2
1263	4.49335e-08	-1.20254	0.984	0.961	0.00258305	1 Cushion	HBG2
1264	4.35793e-06	-1.25173	0.359	0.5	0.25052	1 Cushion	ALAS2
1265	6.16666e-29	-1.27053	0.93	0.99	3.54497e-24	1 Cushion	MYL3
1266	5.40262e-34	-1.27267	0.922	0.997	3.10575e-29	1 Cushion	MYL4
1267	1.06622e-33	-1.28029	1	1	6.12927e-29	1 Cushion	TPM1
1268	2.87904e-07	-1.32753	0.578	0.663	0.0165504	1 Cushion	SLC4A1
1269	1.14847e-08	-1.33974	0.984	0.961	0.000660212	1 Cushion	HBA2
1270	1.69535e-26	-1.34411	0.781	0.93	9.74586e-22	1 Cushion	SLC8A1
1271	5.22295e-11	-1.48389	0.961	0.953	3.00247e-06	1 Cushion	HBA1
1272	5.94894e-37	-1.48994	0.906	0.997	3.41981e-32	1 Cushion	TTN
1273	6.44807e-07	-1.56685	0.82	0.845	0.0370674	1 Cushion	SLC25A37
1274	6.15964e-26	-1.689	0.867	0.935	3.54093e-21	1 Cushion	NPPA
1275	5.42767e-13	-1.79923	0.992	0.997	3.12015e-08	1 Cushion	HBZ
