# Supplementary material for: Spatial transcriptomics reveals novel genes during the remodelling of the embryonic human arterial valves
Source: PLoS Genet. 2023 Nov 27;19(11):e1010777. doi: 10.1371/journal.pgen.1010777 (PMC10703419; doi:10.1371/journal.pgen.1010777)
Supplement: S3 Table — Genes are ordered from highest (most differentially expressed) to lowest. (XLSX) [file pgen.1010777.s012.xlsx]

## Sheet: in
	p_val	avg_logFC	pct.1	pct.2	p_val_adj	cluster	gene
1	6.95515e-46	2.3775	1	0.799	3.99824e-41	2 Blood	SLC25A37
2	3.42527e-47	2.21735	1	0.554	1.96905e-42	2 Blood	SLC4A1
3	1.27198e-44	2.21413	1	0.995	7.31212e-40	2 Blood	HBZ
4	4.74999e-45	2.04781	1	0.959	2.73058e-40	2 Blood	HBA2
5	2.05516e-43	2.03025	1	0.944	1.18143e-38	2 Blood	HBA1
6	2.50631e-42	2.01988	1	0.758	1.44077e-37	2 Blood	FAM210B
7	7.54996e-42	1.95509	1	0.959	4.34017e-37	2 Blood	HBG2
8	6.29007e-47	1.92427	0.96	0.38	3.61591e-42	2 Blood	TENT5C
9	2.25973e-41	1.90703	0.901	0.286	1.29903e-36	2 Blood	MT1G
10	7.22053e-37	1.87182	1	0.818	4.1508e-32	2 Blood	GYPC
11	5.65417e-49	1.85878	0.96	0.368	3.25036e-44	2 Blood	HEMGN
12	6.33645e-36	1.83099	0.931	0.482	3.64257e-31	2 Blood	HBM
13	7.01746e-44	1.82493	0.95	0.356	4.03405e-39	2 Blood	ANK1
14	5.3009e-39	1.75299	0.911	0.397	3.04728e-34	2 Blood	SLC39A8
15	1.24875e-38	1.74426	0.95	0.407	7.17856e-34	2 Blood	MT2A
16	1.88332e-46	1.73338	0.97	0.341	1.08264e-41	2 Blood	ALAS2
17	8.91665e-43	1.68535	0.921	0.341	5.12582e-38	2 Blood	BPGM
18	5.44744e-38	1.5927	0.98	0.6	3.13151e-33	2 Blood	BLVRB
19	3.301e-42	1.57812	0.851	0.228	1.89761e-37	2 Blood	MT1H
20	7.90767e-37	1.56675	0.931	0.448	4.5458e-32	2 Blood	OSBP2
21	4.28325e-44	1.53464	0.95	0.378	2.46227e-39	2 Blood	MTURN
22	1.07665e-41	1.45306	0.901	0.286	6.18922e-37	2 Blood	MPP1
23	4.73381e-22	1.41464	0.941	0.738	2.72128e-17	2 Blood	RBM38
24	1.83514e-36	1.40137	0.822	0.247	1.05495e-31	2 Blood	RGS10
25	6.01835e-36	1.38917	0.98	0.579	3.45971e-31	2 Blood	EIF2AK1
26	6.11729e-28	1.37368	0.743	0.269	3.51658e-23	2 Blood	HMOX1
27	2.88628e-30	1.3698	0.842	0.308	1.6592e-25	2 Blood	MT1E
28	8.84289e-35	1.36464	0.99	0.709	5.08342e-30	2 Blood	PRXL2A
29	2.1402e-34	1.36397	0.931	0.431	1.23031e-29	2 Blood	GADD45A
30	9.92303e-47	1.36191	0.812	0.143	5.70435e-42	2 Blood	SPTA1
31	5.67804e-35	1.34979	0.871	0.354	3.26408e-30	2 Blood	EPB41
32	4.37192e-55	1.34791	0.881	0.15	2.51324e-50	2 Blood	GYPA
33	1.7694e-31	1.33677	1	0.978	1.01716e-26	2 Blood	FTL
34	5.33822e-36	1.33662	0.881	0.351	3.06873e-31	2 Blood	AHSP
35	1.07184e-38	1.31073	0.812	0.22	6.1616e-34	2 Blood	XK
36	3.31908e-41	1.29248	0.812	0.203	1.90801e-36	2 Blood	SPTB
37	1.92662e-42	1.28541	0.832	0.201	1.10754e-37	2 Blood	HBQ1
38	3.3426e-34	1.28535	0.921	0.39	1.92153e-29	2 Blood	FECH
39	2.07836e-41	1.26909	0.802	0.189	1.19476e-36	2 Blood	MT1F
40	3.32489e-28	1.26587	1	0.913	1.91135e-23	2 Blood	FTH1
41	1.10818e-31	1.25635	0.931	0.487	6.37047e-27	2 Blood	SLC25A39
42	7.14597e-31	1.25222	0.941	0.506	4.10793e-26	2 Blood	CREG1
43	1.23695e-26	1.24308	0.931	0.571	7.11072e-22	2 Blood	MXI1
44	5.32723e-30	1.23325	0.931	0.501	3.06241e-25	2 Blood	ADIPOR1
45	4.5865e-34	1.21174	0.95	0.414	2.6366e-29	2 Blood	SPECC1
46	3.0891e-30	1.1845	0.931	0.482	1.7758e-25	2 Blood	OPTN
47	8.97283e-26	1.18379	0.822	0.339	5.15812e-21	2 Blood	UBAC1
48	2.95424e-37	1.17741	0.812	0.24	1.69827e-32	2 Blood	DMTN
49	1.06117e-41	1.1774	0.812	0.194	6.10022e-37	2 Blood	KLF1
50	1.80925e-23	1.12394	0.96	0.692	1.04007e-18	2 Blood	RNF10
51	1.18947e-29	1.11393	0.792	0.259	6.83777e-25	2 Blood	ELL2
52	4.58432e-24	1.11038	0.97	0.729	2.63534e-19	2 Blood	CITED2
53	7.31298e-33	1.10763	0.871	0.293	4.20394e-28	2 Blood	DDI2
54	1.48774e-37	1.10681	0.822	0.22	8.55245e-33	2 Blood	STRADB
55	2.48843e-30	1.09851	0.792	0.264	1.4305e-25	2 Blood	TAL1
56	1.89277e-40	1.08877	0.812	0.189	1.08808e-35	2 Blood	MAP1A
57	1.35363e-35	1.08215	0.713	0.145	7.78148e-31	2 Blood	NFE2
58	2.4202e-33	1.07976	0.802	0.24	1.39127e-28	2 Blood	UCP2
59	8.19316e-53	1.06579	0.752	0.077	4.70992e-48	2 Blood	SLC30A10
60	2.09231e-23	1.06439	0.941	0.61	1.20278e-18	2 Blood	PRDX2
61	7.62065e-29	1.06055	0.901	0.416	4.38081e-24	2 Blood	BTG2
62	6.27625e-37	1.05359	0.802	0.201	3.60797e-32	2 Blood	KAT2B
63	2.00174e-30	1.03434	0.822	0.293	1.15072e-25	2 Blood	HMBS
64	3.7979e-31	1.03046	0.891	0.387	2.18326e-26	2 Blood	TLCD4
65	1.29759e-24	1.02329	0.99	0.809	7.45933e-20	2 Blood	PTP4A2
66	1.18468e-29	1.00104	0.97	0.668	6.81024e-25	2 Blood	NCOA4
67	1.221e-30	0.996491	0.901	0.38	7.01906e-26	2 Blood	FAM20B
68	5.26736e-35	0.986622	0.683	0.136	3.028e-30	2 Blood	GFI1B
69	4.22335e-30	0.98507	0.921	0.467	2.42784e-25	2 Blood	TRAK2
70	8.54922e-34	0.980298	0.931	0.407	4.91461e-29	2 Blood	DCAF12
71	1.05208e-20	0.978121	0.911	0.622	6.04802e-16	2 Blood	GSTO1
72	2.83361e-26	0.976766	0.901	0.482	1.62893e-21	2 Blood	RAD23A
73	7.30166e-26	0.972096	0.762	0.266	4.19743e-21	2 Blood	SELENBP1
74	2.81495e-25	0.965001	0.723	0.245	1.6182e-20	2 Blood	GALNT10
75	2.86446e-26	0.962056	0.851	0.37	1.64667e-21	2 Blood	GNG2
76	4.99904e-24	0.947656	0.881	0.542	2.87375e-19	2 Blood	ARHGEF12
77	2.4677e-26	0.947403	0.594	0.133	1.41858e-21	2 Blood	TRIM58
78	1.14071e-29	0.938624	0.802	0.286	6.55748e-25	2 Blood	STAT5B
79	2.39729e-32	0.922713	0.792	0.235	1.37811e-27	2 Blood	SSX2IP
80	7.66465e-45	0.921978	0.644	0.068	4.4061e-40	2 Blood	GATA1
81	7.49313e-19	0.911874	0.822	0.484	4.3075e-14	2 Blood	ARID3A
82	2.74522e-31	0.906719	0.743	0.196	1.57811e-26	2 Blood	TSPAN5
83	5.06279e-18	0.90335	0.782	0.409	2.91039e-13	2 Blood	EHD1
84	4.10902e-21	0.899561	0.881	0.53	2.36211e-16	2 Blood	GLRX5
85	6.93544e-20	0.887684	0.505	0.111	3.98691e-15	2 Blood	SNORD3A
86	2.04264e-19	0.883347	0.762	0.346	1.17423e-14	2 Blood	NPRL3
87	9.33181e-22	0.881014	0.861	0.409	5.36449e-17	2 Blood	MKRN1
88	2.62777e-22	0.880352	1	0.966	1.5106e-17	2 Blood	PABPC1
89	2.08983e-32	0.873003	0.822	0.252	1.20136e-27	2 Blood	SH3BGRL2
90	8.49109e-24	0.870704	0.743	0.286	4.88119e-19	2 Blood	LYL1
91	6.3241e-32	0.868977	0.861	0.286	3.63547e-27	2 Blood	FAXDC2
92	2.31969e-20	0.854623	0.911	0.535	1.3335e-15	2 Blood	TALDO1
93	1.86081e-35	0.853079	0.822	0.225	1.0697e-30	2 Blood	SNCA
94	3.9541e-26	0.851796	0.802	0.312	2.27306e-21	2 Blood	HIPK1
95	2.86507e-31	0.851086	0.743	0.199	1.64702e-26	2 Blood	GCLM
96	7.79308e-28	0.848544	0.802	0.291	4.47993e-23	2 Blood	RALGPS2
97	8.79349e-31	0.844156	0.941	0.467	5.05502e-26	2 Blood	SAT1
98	2.36018e-25	0.838116	0.782	0.308	1.35677e-20	2 Blood	CCND3
99	1.13665e-21	0.837427	0.782	0.373	6.53413e-17	2 Blood	R3HDM4
100	1.95126e-32	0.829572	0.604	0.102	1.1217e-27	2 Blood	PITX1
101	3.27369e-21	0.829155	0.752	0.327	1.88191e-16	2 Blood	NDRG1
102	3.10524e-29	0.828846	0.713	0.189	1.78508e-24	2 Blood	LXN
103	8.16971e-23	0.827916	0.871	0.407	4.69644e-18	2 Blood	CPEB4
104	9.26029e-23	0.826032	0.871	0.436	5.32337e-18	2 Blood	TMOD1
105	6.75278e-21	0.825357	0.861	0.416	3.8819e-16	2 Blood	PCGF5
106	4.71656e-20	0.820063	0.762	0.322	2.71136e-15	2 Blood	C9orf78
107	2.51485e-24	0.805276	0.545	0.111	1.44569e-19	2 Blood	FOXO4
108	2.83835e-18	0.802748	0.911	0.535	1.63165e-13	2 Blood	TXN
109	3.31944e-21	0.794705	0.95	0.608	1.90821e-16	2 Blood	UBE2H
110	1.13157e-23	0.792901	0.733	0.249	6.50495e-19	2 Blood	SMIM1
111	1.96022e-21	0.78921	0.743	0.271	1.12685e-16	2 Blood	MYLIP
112	6.94039e-28	0.788291	0.614	0.14	3.98976e-23	2 Blood	TF
113	2.07501e-31	0.78271	0.723	0.182	1.19284e-26	2 Blood	FAM117A
114	7.07746e-39	0.782244	0.673	0.102	4.06855e-34	2 Blood	CTSE
115	2.13913e-15	0.779943	0.812	0.45	1.2297e-10	2 Blood	ENSA
116	2.26478e-35	0.777833	0.624	0.094	1.30193e-30	2 Blood	EPB42
117	5.80774e-22	0.771271	0.653	0.199	3.33864e-17	2 Blood	ELK1
118	2.4446e-19	0.769861	0.564	0.162	1.4053e-14	2 Blood	DEDD2
119	1.2723e-29	0.768856	0.693	0.172	7.31394e-25	2 Blood	YPEL4
120	9.52966e-25	0.768092	0.624	0.169	5.47822e-20	2 Blood	LMO2
121	5.83993e-26	0.758365	0.743	0.235	3.35714e-21	2 Blood	UGCG
122	3.60942e-17	0.756861	0.96	0.743	2.07491e-12	2 Blood	HDGF
123	6.15799e-30	0.753693	0.851	0.286	3.53998e-25	2 Blood	APOBEC3C
124	4.35405e-38	0.751583	0.861	0.237	2.50297e-33	2 Blood	ABCB10
125	1.01553e-19	0.751509	0.812	0.37	5.83786e-15	2 Blood	NCOA1
126	1.32591e-28	0.747392	0.832	0.288	7.6221e-24	2 Blood	AGTPBP1
127	9.59787e-13	0.743986	0.594	0.274	5.51743e-08	2 Blood	HBB
128	4.86602e-30	0.735099	0.861	0.315	2.79728e-25	2 Blood	MOB1B
129	4.05666e-31	0.732657	0.584	0.094	2.33201e-26	2 Blood	SPN
130	2.04931e-25	0.731754	0.515	0.094	1.17806e-20	2 Blood	TUBA4A
131	1.13846e-21	0.727976	0.97	0.634	6.54457e-17	2 Blood	LARP1
132	3.14694e-18	0.724257	0.891	0.649	1.80905e-13	2 Blood	SLC2A1
133	1.39398e-16	0.722501	0.921	0.646	8.01345e-12	2 Blood	S100A6
134	1.06352e-25	0.718695	0.723	0.232	6.11376e-21	2 Blood	STK17A
135	2.07662e-13	0.716517	0.713	0.363	1.19376e-08	2 Blood	GID8
136	3.01058e-16	0.716213	0.832	0.475	1.73066e-11	2 Blood	C6orf62
137	1.18509e-13	0.71317	0.921	0.63	6.81259e-09	2 Blood	DNAJA1
138	7.35049e-39	0.71231	0.703	0.126	4.2255e-34	2 Blood	GYPB
139	3.71612e-15	0.711697	0.604	0.225	2.13625e-10	2 Blood	METTL7A
140	2.04681e-19	0.710319	0.644	0.211	1.17663e-14	2 Blood	TSPAN14
141	8.80226e-17	0.707787	0.634	0.247	5.06007e-12	2 Blood	EHBP1L1
142	3.50001e-30	0.707678	0.673	0.157	2.01202e-25	2 Blood	DYRK3
143	1.07023e-18	0.707394	0.772	0.339	6.15235e-14	2 Blood	SIAH2
144	2.71192e-24	0.700837	0.723	0.235	1.55898e-19	2 Blood	PPP1R15A
145	8.02774e-21	0.69981	0.881	0.475	4.61483e-16	2 Blood	MAP1LC3B
146	6.98518e-18	0.698168	0.941	0.622	4.0155e-13	2 Blood	EIF5
147	1.25455e-25	0.696092	0.634	0.145	7.21189e-21	2 Blood	ZCCHC8
148	3.57458e-18	0.695687	0.842	0.467	2.05488e-13	2 Blood	KMT2C
149	1.22983e-27	0.692942	0.703	0.182	7.06977e-23	2 Blood	ALAD
150	6.99942e-30	0.691521	0.733	0.196	4.02369e-25	2 Blood	TESC
151	2.26047e-17	0.689223	0.97	0.753	1.29946e-12	2 Blood	SOD1
152	7.72251e-13	0.688149	0.594	0.242	4.43936e-08	2 Blood	UBE3C
153	6.60169e-19	0.687604	0.881	0.45	3.79505e-14	2 Blood	HSPH1
154	1.67012e-28	0.687033	0.545	0.09	9.60086e-24	2 Blood	ESPN
155	2.29529e-24	0.686863	0.97	0.651	1.31947e-19	2 Blood	NUDT4
156	2.60113e-14	0.686413	0.782	0.385	1.49528e-09	2 Blood	KIAA0232
157	2.23604e-21	0.684355	0.851	0.407	1.28541e-16	2 Blood	KLF3
158	1.77514e-19	0.684069	0.604	0.184	1.02046e-14	2 Blood	ZDHHC3
159	1.78218e-37	0.683169	0.644	0.09	1.02451e-32	2 Blood	SNX22
160	4.04996e-23	0.681772	0.792	0.358	2.32816e-18	2 Blood	BCL2L1
161	2.85716e-17	0.680585	0.95	0.62	1.64247e-12	2 Blood	WNK1
162	6.4256e-21	0.680437	0.931	0.586	3.69382e-16	2 Blood	GLUL
163	7.72389e-12	0.673706	0.901	0.654	4.44015e-07	2 Blood	ZFAND5
164	9.34978e-17	0.67244	0.663	0.264	5.37481e-12	2 Blood	FBXW2
165	3.80976e-38	0.671705	0.663	0.107	2.19008e-33	2 Blood	ERMAP
166	4.81106e-10	0.66628	0.485	0.177	2.76569e-05	2 Blood	ERCC6L2
167	0.00107442	0.666233	0.267	0.126	1	2 Blood	HELQ
168	3.38561e-16	0.666037	0.792	0.424	1.94625e-11	2 Blood	TUBB6
169	2.24348e-14	0.66439	0.693	0.351	1.28969e-09	2 Blood	TSPAN17
170	1.40877e-18	0.663073	0.96	0.581	8.09845e-14	2 Blood	ATF4
171	1.97594e-24	0.661674	0.673	0.208	1.13589e-19	2 Blood	SLC1A5
172	3.22392e-07	0.661594	0.446	0.194	0.018533	2 Blood	NAA30
173	1.36734e-35	0.660605	0.693	0.126	7.86027e-31	2 Blood	IQGAP2
174	1.95144e-26	0.657175	0.842	0.356	1.12181e-21	2 Blood	RORA
175	4.10495e-27	0.655472	0.525	0.087	2.35977e-22	2 Blood	GDF15
176	5.08742e-13	0.65381	0.663	0.315	2.92456e-08	2 Blood	PIP4K2A
177	8.24611e-18	0.651799	0.861	0.475	4.74036e-13	2 Blood	AGO2
178	6.01397e-19	0.647719	0.683	0.266	3.45719e-14	2 Blood	USP12
179	1.00334e-14	0.642914	0.871	0.538	5.76779e-10	2 Blood	ADD1
180	1.49857e-11	0.641069	0.663	0.31	8.61467e-07	2 Blood	HIST1H2AC
181	2.12941e-17	0.639162	0.366	0.063	1.22411e-12	2 Blood	DRAM1
182	1.5005e-15	0.637362	0.99	0.835	8.62577e-11	2 Blood	OAZ1
183	6.48377e-18	0.637332	0.792	0.387	3.72726e-13	2 Blood	DNAJB1
184	8.92662e-21	0.636839	0.832	0.368	5.13156e-16	2 Blood	CTBP2
185	1.72646e-27	0.633378	0.564	0.107	9.92473e-23	2 Blood	AP000769.1
186	1.16696e-30	0.63216	0.743	0.186	6.70838e-26	2 Blood	GCLC
187	1.25752e-26	0.631581	0.723	0.201	7.22899e-22	2 Blood	PIM1
188	3.98232e-22	0.63061	0.782	0.329	2.28928e-17	2 Blood	FKBP8
189	3.54473e-19	0.625072	0.594	0.179	2.03772e-14	2 Blood	ATG14
190	3.46341e-23	0.62495	0.881	0.421	1.99098e-18	2 Blood	CORO1C
191	7.78361e-19	0.624583	0.416	0.08	4.47449e-14	2 Blood	PLEK2
192	4.83611e-23	0.623587	0.733	0.235	2.78009e-18	2 Blood	JARID2
193	2.63096e-18	0.622122	0.515	0.133	1.51244e-13	2 Blood	PDIK1L
194	3.46445e-33	0.61834	0.574	0.08	1.99157e-28	2 Blood	TUBB1
195	1.80661e-11	0.618127	0.584	0.293	1.03855e-06	2 Blood	ANKRD9
196	6.76124e-20	0.61755	0.891	0.482	3.88677e-15	2 Blood	NARF
197	2.86141e-18	0.617214	0.931	0.68	1.64491e-13	2 Blood	BNIP3L
198	2.32045e-17	0.615403	0.594	0.22	1.33393e-12	2 Blood	HEXIM1
199	6.18462e-45	0.614817	0.594	0.041	3.55529e-40	2 Blood	RHAG
200	8.8313e-36	0.614472	0.515	0.044	5.07676e-31	2 Blood	SLC38A5
201	4.33045e-32	0.614386	0.673	0.133	2.4894e-27	2 Blood	CHPT1
202	9.61973e-22	0.61243	0.703	0.225	5.53e-17	2 Blood	ADD2
203	2.00529e-18	0.612152	0.842	0.424	1.15276e-13	2 Blood	PHF3
204	4.98201e-16	0.610769	0.772	0.344	2.86396e-11	2 Blood	TFRC
205	1.60774e-18	0.609632	0.782	0.37	9.24228e-14	2 Blood	FOXO3
206	2.05979e-11	0.609431	0.624	0.31	1.18409e-06	2 Blood	HAGH
207	4.70351e-19	0.608434	0.733	0.281	2.70386e-14	2 Blood	SP1
208	2.49599e-17	0.607949	0.703	0.281	1.43484e-12	2 Blood	BACH1
209	5.5506e-20	0.606604	0.485	0.116	3.19082e-15	2 Blood	SLC7A5
210	6.89084e-17	0.606253	0.752	0.337	3.96127e-12	2 Blood	MAX
211	6.32781e-39	0.602866	0.832	0.206	3.63761e-34	2 Blood	CPOX
212	3.53946e-23	0.602835	0.673	0.208	2.03469e-18	2 Blood	RESF1
213	1.22565e-21	0.600872	0.792	0.317	7.04579e-17	2 Blood	ARF6
214	7.19279e-11	0.599763	0.931	0.678	4.13485e-06	2 Blood	BTG1
215	1.41276e-20	0.598355	0.871	0.416	8.12141e-16	2 Blood	CAB39
216	7.48011e-12	0.595395	0.802	0.472	4.30002e-07	2 Blood	UBQLN1
217	2.71257e-15	0.590243	0.931	0.62	1.55935e-10	2 Blood	GOLGA4
218	1.22398e-21	0.588813	0.446	0.077	7.03619e-17	2 Blood	PHOSPHO1
219	1.15915e-28	0.580466	0.337	0.012	6.66349e-24	2 Blood	ASIC4
220	1.06667e-18	0.576707	0.96	0.584	6.13185e-14	2 Blood	TXNIP
221	1.03853e-19	0.576157	0.673	0.23	5.97008e-15	2 Blood	NR1H2
222	1.73598e-07	0.572021	0.238	0.065	0.00997944	2 Blood	PF4
223	2.99126e-16	0.57161	0.772	0.39	1.71956e-11	2 Blood	FBXO7
224	3.49954e-12	0.571523	0.644	0.293	2.01174e-07	2 Blood	SIK3
225	1.9493e-06	0.571464	0.455	0.208	0.112057	2 Blood	MORC3
226	1.67045e-09	0.569612	0.881	0.646	9.60274e-05	2 Blood	BRD4
227	4.11045e-21	0.568535	0.911	0.487	2.36294e-16	2 Blood	PA2G4
228	4.71196e-18	0.567486	0.752	0.31	2.70872e-13	2 Blood	STAT3
229	2.11727e-07	0.565262	0.743	0.431	0.0121713	2 Blood	ZBTB44
230	1.12934e-05	0.564864	0.822	0.642	0.649215	2 Blood	PAM
231	4.00859e-17	0.564584	0.762	0.332	2.30438e-12	2 Blood	POLE3
232	1.17119e-18	0.564415	0.782	0.339	6.73269e-14	2 Blood	LRP10
233	2.92611e-19	0.563137	0.554	0.153	1.6821e-14	2 Blood	AP2A1
234	3.57657e-14	0.562887	0.604	0.252	2.05603e-09	2 Blood	CYB5R1
235	1.51981e-22	0.562656	0.663	0.191	8.73679e-18	2 Blood	C18orf25
236	9.59791e-27	0.561243	0.762	0.225	5.51745e-22	2 Blood	ABAT
237	2.24085e-22	0.560291	0.792	0.3	1.28818e-17	2 Blood	AFF1
238	9.46875e-15	0.560183	0.386	0.08	5.4432e-10	2 Blood	NAP1L5
239	7.40851e-36	0.559967	0.703	0.121	4.25886e-31	2 Blood	YOD1
240	1.01072e-20	0.558667	0.822	0.339	5.81025e-16	2 Blood	GCC2
241	2.3914e-08	0.556713	0.505	0.228	0.00137472	2 Blood	R3HDM2
242	7.87426e-15	0.552605	0.98	0.799	4.5266e-10	2 Blood	PNRC1
243	3.18042e-10	0.549692	0.604	0.303	1.82829e-05	2 Blood	CDC42EP4
244	0.000125921	0.549634	0.455	0.254	1	2 Blood	EXOSC6
245	2.85909e-23	0.548501	0.614	0.162	1.64358e-18	2 Blood	RAP1GAP
246	3.09092e-14	0.547951	0.554	0.201	1.77685e-09	2 Blood	BRAP
247	5.92469e-11	0.546749	0.881	0.586	3.40587e-06	2 Blood	UBE2B
248	3.06422e-15	0.544455	0.792	0.397	1.7615e-10	2 Blood	LEPROT
249	6.87977e-18	0.543185	0.713	0.286	3.95491e-13	2 Blood	SEC14L1
250	1.04357e-11	0.540307	0.832	0.504	5.99905e-07	2 Blood	LIMS1
251	5.70263e-20	0.538748	0.366	0.051	3.27821e-15	2 Blood	DENND2D
252	6.14549e-10	0.538691	0.693	0.419	3.5328e-05	2 Blood	HECA
253	2.28719e-18	0.538293	0.861	0.424	1.31481e-13	2 Blood	TCP1
254	1.85249e-23	0.538116	0.644	0.165	1.06493e-18	2 Blood	SLC3A2
255	3.01144e-16	0.536772	0.574	0.184	1.73116e-11	2 Blood	MIEF1
256	3.05252e-26	0.534098	0.495	0.08	1.75477e-21	2 Blood	SLC6A9
257	3.25952e-18	0.53378	0.772	0.339	1.87377e-13	2 Blood	NET1
258	0.00567527	0.533512	0.584	0.426	1	2 Blood	APCDD1
259	5.10888e-13	0.531529	0.901	0.671	2.93689e-08	2 Blood	HK1
260	6.14531e-18	0.531237	0.713	0.271	3.53269e-13	2 Blood	TKT
261	1.1044e-13	0.531128	0.822	0.467	6.34873e-09	2 Blood	CREBBP
262	8.44693e-13	0.529087	0.713	0.324	4.8558e-08	2 Blood	DHFR
263	2.37945e-22	0.52885	0.743	0.249	1.36785e-17	2 Blood	SLC20A1
264	8.87812e-06	0.528339	0.406	0.201	0.510368	2 Blood	ZNF672
265	3.75695e-15	0.528045	0.584	0.22	2.15972e-10	2 Blood	SLC48A1
266	2.39765e-20	0.527075	0.901	0.458	1.37831e-15	2 Blood	TMEM14B
267	5.56035e-14	0.526318	0.366	0.09	3.19643e-09	2 Blood	TMEM158
268	8.1051e-32	0.525239	0.505	0.053	4.6593e-27	2 Blood	TCP11L2
269	4.15944e-16	0.52506	0.941	0.552	2.3911e-11	2 Blood	MTPN
270	3.65215e-19	0.523891	0.584	0.174	2.09948e-14	2 Blood	SECISBP2
271	1.93676e-16	0.523396	0.921	0.634	1.11336e-11	2 Blood	CNBP
272	3.45616e-14	0.523252	0.663	0.293	1.98681e-09	2 Blood	DUS1L
273	4.79152e-14	0.52278	0.554	0.196	2.75445e-09	2 Blood	PLAGL2
274	3.04448e-15	0.522545	0.812	0.429	1.75015e-10	2 Blood	TARS
275	9.31027e-21	0.522196	0.554	0.128	5.3521e-16	2 Blood	USP32
276	9.36562e-07	0.521356	0.911	0.804	0.0538392	2 Blood	MYH6
277	2.83967e-27	0.52013	0.673	0.162	1.63241e-22	2 Blood	SLC30A1
278	9.2096e-08	0.519434	0.762	0.482	0.00529423	2 Blood	IL6ST
279	2.7726e-18	0.518057	0.802	0.368	1.59385e-13	2 Blood	RMND5A
280	9.12885e-25	0.517092	0.644	0.174	5.24781e-20	2 Blood	ACSM3
281	7.27984e-31	0.516275	0.713	0.179	4.18489e-26	2 Blood	ARL4A
282	2.94821e-18	0.516082	0.693	0.257	1.69481e-13	2 Blood	BSDC1
283	3.43444e-15	0.51519	0.822	0.383	1.97432e-10	2 Blood	COPS3
284	4.51055e-11	0.514725	0.535	0.206	2.59293e-06	2 Blood	BRAF
285	3.51405e-11	0.513528	0.545	0.215	2.02009e-06	2 Blood	PEX26
286	2.14265e-10	0.513308	0.406	0.128	1.23172e-05	2 Blood	CHD1L
287	7.29852e-19	0.512844	0.535	0.138	4.19562e-14	2 Blood	STX18
288	9.83958e-16	0.512109	0.703	0.298	5.65638e-11	2 Blood	HERC1
289	2.75514e-14	0.512093	0.614	0.235	1.58382e-09	2 Blood	VHL
290	3.5655e-18	0.511523	0.455	0.097	2.04966e-13	2 Blood	KLHL12
291	2.45638e-09	0.511429	0.911	0.758	0.000141207	2 Blood	UBB
292	1.85359e-21	0.510145	0.792	0.354	1.06556e-16	2 Blood	CCNDBP1
293	1.22992e-16	0.50504	0.752	0.332	7.07033e-12	2 Blood	NBAS
294	2.09995e-11	0.504576	0.772	0.429	1.20717e-06	2 Blood	UROD
295	2.99791e-10	0.503477	0.861	0.545	1.72338e-05	2 Blood	SSBP3
296	2.31101e-20	0.501717	0.653	0.211	1.32851e-15	2 Blood	MACO1
297	3.39356e-31	0.501691	0.634	0.121	1.95082e-26	2 Blood	SMIM5
298	1.05664e-13	0.501472	0.911	0.632	6.07417e-09	2 Blood	YY1
299	4.73321e-17	0.501308	0.822	0.356	2.72093e-12	2 Blood	MAP3K13
300	9.14131e-21	0.501133	0.832	0.37	5.25497e-16	2 Blood	GARS
301	1.34977e-17	0.500889	0.545	0.15	7.7593e-13	2 Blood	PANK2
302	1.38615e-15	0.500487	0.515	0.157	7.96843e-11	2 Blood	CDKN1A
303	4.63162e-10	0.500411	0.931	0.688	2.66253e-05	2 Blood	DDX6
304	1.9975e-15	0.500183	0.634	0.237	1.14828e-10	2 Blood	SNAP29
305	1.33273e-30	0.499921	0.752	0.199	7.66133e-26	2 Blood	UHMK1
306	1.47064e-10	0.49972	0.554	0.24	8.4541e-06	2 Blood	MECP2
307	8.05957e-12	0.498329	0.574	0.225	4.63312e-07	2 Blood	PCNT
308	3.81372e-13	0.497145	0.98	0.792	2.19235e-08	2 Blood	ANP32B
309	1.00905e-20	0.495987	0.455	0.087	5.80065e-16	2 Blood	GRAP2
310	4.00931e-23	0.49547	0.683	0.206	2.30479e-18	2 Blood	AGPAT3
311	5.14907e-17	0.495366	0.752	0.339	2.96e-12	2 Blood	MDM2
312	9.66042e-15	0.495007	0.505	0.167	5.55339e-10	2 Blood	NT5M
313	2.76621e-06	0.494337	0.743	0.462	0.159018	2 Blood	UBE2V2
314	8.04408e-48	0.492603	0.624	0.039	4.62422e-43	2 Blood	IKZF1
315	3.50877e-14	0.492576	0.871	0.513	2.01705e-09	2 Blood	GSPT1
316	1.50231e-19	0.49174	0.614	0.182	8.63617e-15	2 Blood	NR1D2
317	1.26254e-07	0.491029	0.733	0.455	0.00725786	2 Blood	CTSD
318	7.64563e-15	0.490694	0.792	0.441	4.39517e-10	2 Blood	KCTD20
319	6.19413e-11	0.489554	0.713	0.368	3.56076e-06	2 Blood	DDX42
320	1.91219e-22	0.489489	0.812	0.288	1.09924e-17	2 Blood	KPNA6
321	5.28546e-06	0.488827	0.624	0.378	0.30384	2 Blood	FNBP1L
322	7.88196e-13	0.488241	0.911	0.671	4.53102e-08	2 Blood	TMBIM6
323	1.20111e-07	0.486501	0.772	0.545	0.00690469	2 Blood	CDC34
324	8.58843e-21	0.486405	0.634	0.201	4.93714e-16	2 Blood	FURIN
325	8.73454e-19	0.484433	0.564	0.167	5.02114e-14	2 Blood	NFATC2
326	2.92422e-29	0.484233	0.653	0.136	1.68102e-24	2 Blood	FAM104A
327	4.20467e-15	0.480247	0.762	0.349	2.41709e-10	2 Blood	CNOT6
328	9.62755e-12	0.480041	0.396	0.116	5.53449e-07	2 Blood	PPM1D
329	1.74546e-14	0.478857	0.564	0.194	1.0034e-09	2 Blood	E2F4
330	1.53308e-09	0.476328	0.574	0.276	8.81304e-05	2 Blood	KIAA2026
331	3.37815e-05	0.476063	0.455	0.232	1	2 Blood	CTNNBL1
332	3.25604e-14	0.474129	0.881	0.523	1.87177e-09	2 Blood	RIOK3
333	6.19446e-19	0.472722	0.842	0.385	3.56095e-14	2 Blood	ASH2L
334	1.59444e-14	0.472597	0.703	0.327	9.16581e-10	2 Blood	YPEL3
335	1.7301e-19	0.471121	0.693	0.245	9.94565e-15	2 Blood	SLC6A8
336	8.17949e-06	0.470821	0.812	0.562	0.470206	2 Blood	SCP2
337	7.06036e-08	0.470423	0.624	0.334	0.00405872	2 Blood	SETX
338	1.7327e-15	0.470198	0.881	0.499	9.96059e-11	2 Blood	YWHAH
339	4.85709e-13	0.469731	0.663	0.3	2.79215e-08	2 Blood	AHSA1
340	9.89529e-16	0.468754	0.782	0.346	5.6884e-11	2 Blood	PLIN2
341	7.01567e-17	0.467839	0.604	0.196	4.03303e-12	2 Blood	BAZ2A
342	5.07619e-27	0.467373	0.436	0.046	2.9181e-22	2 Blood	RGS6
343	7.8928e-20	0.467077	0.752	0.281	4.53725e-15	2 Blood	STK11
344	1.02618e-14	0.466216	0.673	0.288	5.89909e-10	2 Blood	CEBPG
345	7.16693e-09	0.465861	0.881	0.656	0.000411998	2 Blood	BSG
346	0.000130089	0.465184	0.465	0.278	1	2 Blood	ESAM
347	8.97674e-12	0.464905	0.644	0.266	5.16037e-07	2 Blood	ZNF639
348	3.73169e-13	0.463371	0.842	0.499	2.1452e-08	2 Blood	CTDSP2
349	7.28019e-29	0.463047	0.465	0.048	4.18509e-24	2 Blood	AL139220.2
350	1.50384e-15	0.462668	0.594	0.225	8.645e-11	2 Blood	CD55
351	1.42196e-18	0.461061	0.475	0.109	8.17429e-14	2 Blood	MAFG
352	1.40143e-20	0.460403	0.594	0.157	8.05623e-16	2 Blood	RGCC
353	6.93368e-09	0.459604	0.475	0.194	0.00039859	2 Blood	TBC1D20
354	3.98744e-21	0.459286	0.743	0.242	2.29222e-16	2 Blood	CD36
355	1.06012e-13	0.459259	0.851	0.501	6.0942e-09	2 Blood	NSD2
356	1.04064e-14	0.459176	0.941	0.688	5.98225e-10	2 Blood	RPS27L
357	2.9108e-18	0.457973	0.614	0.189	1.6733e-13	2 Blood	RFK
358	1.72871e-15	0.457155	0.772	0.344	9.93766e-11	2 Blood	SLC40A1
359	1.11751e-12	0.456154	0.842	0.518	6.42412e-08	2 Blood	MKI67
360	0.000296942	0.455721	0.356	0.186	1	2 Blood	CSRNP2
361	5.56078e-12	0.454411	0.554	0.237	3.19667e-07	2 Blood	ZBTB7A
362	2.25873e-18	0.454035	0.772	0.341	1.29846e-13	2 Blood	TERF2IP
363	1.2037e-17	0.453413	0.792	0.363	6.91956e-13	2 Blood	TCF3
364	1.92161e-31	0.453152	0.515	0.061	1.10466e-26	2 Blood	MAN2A2
365	1.87402e-12	0.452352	0.733	0.358	1.0773e-07	2 Blood	PAIP2
366	2.84581e-14	0.451307	0.624	0.266	1.63594e-09	2 Blood	TMBIM1
367	1.10719e-15	0.450297	0.515	0.16	6.36481e-11	2 Blood	CHST2
368	8.37092e-15	0.449274	0.792	0.395	4.81211e-10	2 Blood	CAT
369	3.61232e-18	0.448035	0.693	0.254	2.07658e-13	2 Blood	ZNF451
370	3.29996e-15	0.446788	0.812	0.404	1.89701e-10	2 Blood	ISCU
371	4.38202e-10	0.446757	0.703	0.349	2.51905e-05	2 Blood	NOLC1
372	3.55823e-09	0.446714	0.634	0.324	0.000204548	2 Blood	COPS5
373	7.25156e-10	0.445523	0.941	0.746	4.16863e-05	2 Blood	GUK1
374	1.22435e-11	0.445478	0.693	0.354	7.0383e-07	2 Blood	UBALD2
375	9.89835e-11	0.443866	0.614	0.271	5.69017e-06	2 Blood	MED21
376	3.9412e-20	0.44355	0.683	0.232	2.26564e-15	2 Blood	TMEM14C
377	1.92391e-11	0.443537	0.99	0.939	1.10598e-06	2 Blood	EIF1
378	3.88311e-12	0.443293	0.851	0.506	2.23224e-07	2 Blood	CTNNAL1
379	1.48557e-16	0.441849	0.376	0.073	8.53994e-12	2 Blood	GALNT5
380	1.3087e-11	0.441465	1	0.925	7.52319e-07	2 Blood	HSP90AA1
381	1.33446e-09	0.440043	0.683	0.358	7.6713e-05	2 Blood	DNM2
382	1.73584e-16	0.43961	0.812	0.392	9.97864e-12	2 Blood	AMD1
383	2.95528e-11	0.439342	0.475	0.169	1.69887e-06	2 Blood	ZFAND2B
384	8.94495e-17	0.438425	0.653	0.23	5.14209e-12	2 Blood	XPOT
385	2.99765e-13	0.438198	0.713	0.337	1.72323e-08	2 Blood	SBNO1
386	4.50344e-20	0.437464	0.911	0.453	2.58885e-15	2 Blood	TOP1
387	3.6854e-24	0.436898	0.307	0.015	2.11859e-19	2 Blood	FAM83A
388	4.30843e-09	0.436742	0.624	0.315	0.000247674	2 Blood	PHF21A
389	3.7783e-09	0.435598	0.525	0.223	0.000217199	2 Blood	PITHD1
390	1.16501e-21	0.435424	0.644	0.189	6.69719e-17	2 Blood	2002-03-01
391	1.01697e-10	0.435331	0.535	0.223	5.84617e-06	2 Blood	FBH1
392	0.000105	0.43429	0.277	0.119	1	2 Blood	E2F1
393	1.39749e-10	0.433938	0.406	0.128	8.0336e-06	2 Blood	MTMR14
394	4.46431e-12	0.433256	0.99	0.724	2.56635e-07	2 Blood	PTGES3
395	3.032e-12	0.433245	0.832	0.516	1.74297e-07	2 Blood	KPNA4
396	1.72375e-21	0.432925	0.446	0.075	9.90915e-17	2 Blood	TANGO2
397	6.10587e-18	0.432811	0.723	0.298	3.51002e-13	2 Blood	FBXO9
398	3.95599e-25	0.432393	0.594	0.121	2.27414e-20	2 Blood	FOXN2
399	0.000284644	0.431274	0.564	0.354	1	2 Blood	ECE1
400	1.80299e-19	0.430792	0.604	0.165	1.03646e-14	2 Blood	DNAJA4
401	4.64307e-17	0.429981	0.812	0.38	2.66911e-12	2 Blood	TFDP1
402	2.63212e-11	0.429149	0.881	0.608	1.5131e-06	2 Blood	TNRC6B
403	6.28335e-08	0.429097	0.495	0.24	0.00361205	2 Blood	CHAMP1
404	4.06307e-13	0.428911	0.624	0.245	2.3357e-08	2 Blood	ISCA1
405	2.51874e-09	0.428867	0.95	0.663	0.000144793	2 Blood	PCNP
406	1.80182e-15	0.427291	0.752	0.346	1.03579e-10	2 Blood	STK40
407	1.39464e-20	0.426539	0.663	0.206	8.01723e-16	2 Blood	GULP1
408	1.14929e-16	0.425949	0.792	0.346	6.6068e-12	2 Blood	SHOC2
409	4.75911e-09	0.425798	0.891	0.586	0.000273582	2 Blood	ALKBH5
410	8.00044e-10	0.424868	0.713	0.4	4.59913e-05	2 Blood	NR2F2
411	1.75037e-08	0.424585	0.574	0.278	0.00100622	2 Blood	SENP2
412	2.10722e-07	0.424296	0.604	0.327	0.0121135	2 Blood	IP6K2
413	2.20782e-10	0.424165	0.446	0.167	1.26919e-05	2 Blood	TRIAP1
414	5.33874e-20	0.423636	0.554	0.136	3.06903e-15	2 Blood	KDM7A
415	5.56872e-18	0.423618	0.812	0.337	3.20123e-13	2 Blood	RALBP1
416	3.66928e-16	0.423053	0.881	0.496	2.10932e-11	2 Blood	RUNX1T1
417	7.899e-18	0.421535	0.733	0.266	4.54082e-13	2 Blood	SH3BGRL3
418	3.4649e-07	0.421428	0.257	0.08	0.0199183	2 Blood	ACSS1
419	2.63939e-19	0.420903	0.584	0.177	1.51728e-14	2 Blood	IDS
420	3.13465e-14	0.420735	0.653	0.269	1.80198e-09	2 Blood	IQSEC1
421	0.00212026	0.419914	0.119	0.041	1	2 Blood	CRK
422	1.63736e-11	0.419883	0.842	0.506	9.4125e-07	2 Blood	DYNLL2
423	2.0096e-09	0.419401	0.891	0.617	0.000115524	2 Blood	H1F0
424	2.23108e-10	0.419039	0.455	0.155	1.28256e-05	2 Blood	PRPSAP2
425	1.72736e-33	0.418917	0.366	0.007	9.92988e-29	2 Blood	UCA1
426	4.74152e-10	0.418415	0.545	0.266	2.72571e-05	2 Blood	CRKL
427	9.29933e-40	0.41838	0.465	0.017	5.34581e-35	2 Blood	RHCE
428	5.12026e-13	0.418241	0.634	0.269	2.94343e-08	2 Blood	WDTC1
429	6.96496e-11	0.418076	0.97	0.833	4.00388e-06	2 Blood	DEK
430	4.56536e-14	0.417993	0.842	0.47	2.62445e-09	2 Blood	NAA50
431	2.37556e-11	0.417516	0.703	0.346	1.36561e-06	2 Blood	TXNRD1
432	7.17769e-17	0.417503	0.812	0.361	4.12617e-12	2 Blood	NRDC
433	6.82919e-17	0.416827	0.554	0.167	3.92583e-12	2 Blood	BAX
434	1.86436e-34	0.416531	0.505	0.046	1.07174e-29	2 Blood	SLC22A4
435	1.64808e-06	0.416127	0.218	0.065	0.0947414	2 Blood	FXN
436	3.5749e-06	0.415945	0.634	0.363	0.205507	2 Blood	UFM1
437	6.86315e-14	0.414396	0.911	0.576	3.94535e-09	2 Blood	NIPBL
438	2.26001e-19	0.413064	0.693	0.237	1.29919e-14	2 Blood	ZNF652
439	9.80844e-25	0.412687	0.455	0.065	5.63848e-20	2 Blood	NPL
440	1.4871e-08	0.411778	0.446	0.174	0.000854873	2 Blood	FOXO1
441	1.22199e-05	0.411435	0.366	0.165	0.702472	2 Blood	RDH14
442	1.82808e-11	0.410267	0.97	0.722	1.05089e-06	2 Blood	GTF3A
443	5.07066e-11	0.410188	0.752	0.431	2.91492e-06	2 Blood	SETD2
444	1.59661e-15	0.408836	0.653	0.252	9.17825e-11	2 Blood	UBR2
445	3.67572e-08	0.408371	0.762	0.487	0.00211302	2 Blood	CHP1
446	1.45645e-06	0.408124	0.485	0.237	0.0837252	2 Blood	MIEN1
447	5.09607e-26	0.407723	0.554	0.102	2.92953e-21	2 Blood	CPED1
448	5.42003e-07	0.407516	0.465	0.215	0.0311576	2 Blood	EMC4
449	3.69541e-15	0.405628	0.574	0.189	2.12434e-10	2 Blood	FAM199X
450	5.87634e-08	0.405358	1	0.952	0.00337807	2 Blood	CCNI
451	6.55456e-30	0.405311	0.376	0.019	3.76796e-25	2 Blood	KEL
452	1.86658e-12	0.405304	0.644	0.281	1.07302e-07	2 Blood	ILRUN
453	2.60459e-18	0.404874	0.881	0.465	1.49727e-13	2 Blood	CMPK1
454	4.09922e-35	0.404745	0.644	0.092	2.35648e-30	2 Blood	MT1X
455	1.5627e-12	0.404388	0.663	0.269	8.98332e-08	2 Blood	NUP50
456	5.25075e-21	0.40426	0.634	0.179	3.01845e-16	2 Blood	KMT5A
457	7.75121e-12	0.404118	0.644	0.276	4.45586e-07	2 Blood	UBFD1
458	1.10619e-11	0.404105	0.871	0.567	6.35907e-07	2 Blood	TAX1BP1
459	4.55268e-05	0.40408	0.416	0.223	1	2 Blood	RXRA
460	1.31822e-13	0.403412	0.762	0.354	7.57791e-09	2 Blood	NT5DC2
461	2.99059e-14	0.40299	0.396	0.092	1.71917e-09	2 Blood	KDM4C
462	1.58974e-09	0.401819	0.782	0.419	9.13881e-05	2 Blood	AP1S2
463	1.12758e-12	0.401402	0.842	0.433	6.48202e-08	2 Blood	PPIG
464	0.000199803	0.401084	0.277	0.126	1	2 Blood	RALGAPA2
465	3.6458e-45	0.400963	0.614	0.044	2.09583e-40	2 Blood	GYPE
466	1.79301e-20	0.400753	0.327	0.031	1.03073e-15	2 Blood	MT1L
467	1.40203e-20	0.40053	0.713	0.249	8.05973e-16	2 Blood	BROX
468	1.86329e-16	0.400469	0.782	0.39	1.07113e-11	2 Blood	AGFG1
469	5.96365e-21	0.400344	0.495	0.102	3.42826e-16	2 Blood	EPOR
470	2.81527e-12	0.399602	0.792	0.431	1.61838e-07	2 Blood	TNS1
471	7.01407e-11	0.399308	0.446	0.153	4.03211e-06	2 Blood	ATXN2L
472	2.14013e-22	0.399253	0.634	0.16	1.23027e-17	2 Blood	MBNL3
473	4.35342e-17	0.398833	0.495	0.138	2.5026e-12	2 Blood	SLC10A3
474	7.94346e-13	0.398588	0.97	0.77	4.56638e-08	2 Blood	PSMA7
475	4.05147e-14	0.398301	0.485	0.143	2.32903e-09	2 Blood	BRD2
476	6.59164e-14	0.397691	0.752	0.368	3.78927e-09	2 Blood	CEP350
477	5.06311e-13	0.397309	0.465	0.14	2.91058e-08	2 Blood	CLIC1
478	2.75933e-26	0.39672	0.723	0.191	1.58623e-21	2 Blood	KIAA1586
479	3.03933e-07	0.396325	0.713	0.429	0.0174719	2 Blood	GPBP1
480	1.57064e-16	0.395949	0.574	0.174	9.02897e-12	2 Blood	FTH1P20
481	4.19342e-15	0.395468	0.703	0.3	2.41063e-10	2 Blood	CDC42BPA
482	6.96927e-19	0.393694	0.564	0.15	4.00635e-14	2 Blood	SDE2
483	2.20421e-11	0.393415	0.931	0.637	1.26711e-06	2 Blood	SARAF
484	2.75749e-12	0.392804	0.584	0.24	1.58517e-07	2 Blood	TP53BP2
485	2.0453e-08	0.392648	0.653	0.354	0.00117576	2 Blood	PYURF
486	5.15785e-15	0.392301	0.455	0.119	2.96504e-10	2 Blood	ZNF37BP
487	2.29225e-15	0.391771	0.436	0.111	1.31772e-10	2 Blood	CHST11
488	6.66069e-20	0.391539	0.535	0.126	3.82896e-15	2 Blood	SNORA73B
489	3.53248e-07	0.391248	0.564	0.3	0.0203068	2 Blood	PDCD4
490	0.000103904	0.391223	0.347	0.174	1	2 Blood	C20orf27
491	2.88758e-29	0.390613	0.505	0.063	1.65996e-24	2 Blood	SQSTM1
492	7.37859e-12	0.390439	0.743	0.404	4.24165e-07	2 Blood	FOXN3
493	5.88819e-05	0.390305	0.218	0.077	1	2 Blood	LINC01006
494	7.50836e-09	0.390253	0.921	0.707	0.000431625	2 Blood	DDX3X
495	2.76563e-13	0.389866	0.574	0.215	1.58985e-08	2 Blood	LASP1
496	2.16527e-17	0.389544	0.327	0.044	1.24473e-12	2 Blood	KIF5A
497	2.94785e-06	0.387828	0.376	0.172	0.16946	2 Blood	ETV3
498	1.65965e-05	0.387569	0.396	0.172	0.954065	2 Blood	KIF3B
499	1.54767e-23	0.387083	0.426	0.056	8.89696e-19	2 Blood	FAM184A
500	0.00202238	0.387012	0.267	0.136	1	2 Blood	CNST
501	1.31536e-28	0.386139	0.624	0.114	7.56149e-24	2 Blood	NAPA
502	1.01157e-10	0.385819	0.644	0.317	5.81513e-06	2 Blood	DNAJB2
503	3.37605e-05	0.385638	0.515	0.298	1	2 Blood	TMEM248
504	1.59771e-10	0.384588	0.653	0.295	9.18458e-06	2 Blood	MFN1
505	4.13448e-09	0.383699	0.614	0.298	0.000237675	2 Blood	TSPAN13
506	6.58999e-12	0.382813	0.653	0.312	3.78832e-07	2 Blood	PPP4R3A
507	6.69385e-16	0.382599	0.673	0.257	3.84802e-11	2 Blood	NCOA2
508	1.37961e-09	0.382395	0.822	0.511	7.93083e-05	2 Blood	KMT2E
509	6.52681e-16	0.382123	0.614	0.215	3.752e-11	2 Blood	SRSF8
510	2.42247e-16	0.382085	0.624	0.215	1.39258e-11	2 Blood	PCBP1
511	2.26105e-11	0.382047	0.911	0.688	1.29979e-06	2 Blood	STAG2
512	9.2959e-10	0.381963	0.455	0.169	5.34384e-05	2 Blood	CCDC66
513	7.67293e-13	0.381477	0.851	0.504	4.41086e-08	2 Blood	FLOT2
514	0.00398292	0.381288	0.337	0.191	1	2 Blood	GMCL1
515	4.17911e-10	0.381086	0.772	0.489	2.4024e-05	2 Blood	MKNK2
516	1.76203e-06	0.380063	0.228	0.068	0.101292	2 Blood	LSG1
517	2.27362e-24	0.37922	0.861	0.346	1.30701e-19	2 Blood	FTH1P8
518	3.53062e-28	0.378947	0.347	0.015	2.02961e-23	2 Blood	FLACC1
519	0.000163501	0.378795	0.535	0.312	1	2 Blood	ITSN2
520	1.54306e-05	0.37827	0.277	0.104	0.887044	2 Blood	VAMP4
521	1.15865e-08	0.37807	0.723	0.407	0.000666064	2 Blood	UXT
522	2.13684e-10	0.378008	0.743	0.397	1.22839e-05	2 Blood	MPC2
523	4.94827e-22	0.377469	0.347	0.034	2.84457e-17	2 Blood	STON2
524	3.63883e-18	0.377086	0.574	0.162	2.09182e-13	2 Blood	STK24
525	2.03862e-10	0.376827	0.772	0.465	1.17192e-05	2 Blood	AKAP9
526	2.87784e-33	0.375182	0.495	0.044	1.65436e-28	2 Blood	C17orf99
527	2.08325e-12	0.375093	0.594	0.23	1.19758e-07	2 Blood	PPP3R1
528	6.0402e-13	0.375076	0.653	0.286	3.47227e-08	2 Blood	TMEM165
529	4.27061e-17	0.374943	0.446	0.097	2.455e-12	2 Blood	FRMD4A
530	1.58831e-14	0.373114	0.495	0.148	9.13057e-10	2 Blood	METTL9
531	0.000163597	0.372714	0.505	0.293	1	2 Blood	FDX1
532	2.52733e-11	0.372567	0.743	0.339	1.45286e-06	2 Blood	APPL1
533	4.14657e-07	0.372282	0.307	0.111	0.023837	2 Blood	CHUK
534	0.000461717	0.371999	0.465	0.283	1	2 Blood	NELFA
535	2.49257e-11	0.371806	0.505	0.179	1.43288e-06	2 Blood	KNL1
536	4.36298e-11	0.371614	0.584	0.235	2.5081e-06	2 Blood	NUP98
537	1.88639e-06	0.371552	0.366	0.155	0.108441	2 Blood	C6orf120
538	1.49192e-14	0.371337	0.891	0.579	8.57643e-10	2 Blood	TLN1
539	2.41432e-15	0.370567	0.673	0.266	1.3879e-10	2 Blood	C6orf89
540	7.05055e-13	0.368873	0.624	0.245	4.05308e-08	2 Blood	MAP2K4
541	2.62404e-18	0.368066	0.376	0.061	1.50846e-13	2 Blood	TSPAN32
542	8.64138e-08	0.367935	0.782	0.482	0.00496758	2 Blood	SUZ12
543	2.77769e-10	0.367923	0.327	0.087	1.59678e-05	2 Blood	ABTB1
544	3.66784e-05	0.367429	0.812	0.68	1	2 Blood	PAN3
545	2.42721e-06	0.366592	0.307	0.121	0.139531	2 Blood	CUTALP
546	3.21871e-09	0.366198	0.832	0.53	0.000185031	2 Blood	AP2B1
547	3.08139e-16	0.365967	0.653	0.232	1.77137e-11	2 Blood	TTLL12
548	1.3008e-12	0.36595	0.723	0.322	7.47778e-08	2 Blood	XIAP
549	5.18829e-16	0.365352	0.683	0.252	2.98254e-11	2 Blood	PRDM2
550	8.35014e-09	0.36519	0.832	0.569	0.000480016	2 Blood	MICAL2
551	1.06179e-12	0.364677	0.96	0.627	6.10379e-08	2 Blood	PAPOLA
552	7.43737e-17	0.364278	0.495	0.128	4.27545e-12	2 Blood	FAM104B
553	2.95241e-24	0.36394	0.743	0.213	1.69722e-19	2 Blood	CSPP1
554	9.52794e-23	0.363601	0.386	0.044	5.47723e-18	2 Blood	RIPOR3
555	3.19464e-12	0.363384	0.495	0.162	1.83647e-07	2 Blood	BAG5
556	6.89346e-17	0.36304	0.812	0.356	3.96278e-12	2 Blood	MAVS
557	1.43265e-12	0.362956	0.832	0.499	8.23572e-08	2 Blood	SRP72
558	1.08959e-10	0.36235	0.218	0.034	6.26362e-06	2 Blood	SNORA19
559	7.40426e-18	0.361307	0.327	0.044	4.25641e-13	2 Blood	SELPLG
560	4.14698e-06	0.360777	0.604	0.344	0.238393	2 Blood	EEF1B2
561	9.44112e-12	0.360774	0.663	0.283	5.42732e-07	2 Blood	NFAT5
562	7.17335e-10	0.36059	0.98	0.785	4.12367e-05	2 Blood	YBX3
563	1.11814e-10	0.360025	0.455	0.145	6.42774e-06	2 Blood	RMI2
564	6.84742e-22	0.35949	0.465	0.08	3.93631e-17	2 Blood	PIM2
565	2.1331e-13	0.358379	0.624	0.247	1.22623e-08	2 Blood	MAN1A1
566	2.16473e-18	0.358106	0.792	0.322	1.24441e-13	2 Blood	ZMAT2
567	6.89759e-07	0.357335	0.584	0.334	0.0396515	2 Blood	POLDIP2
568	3.74532e-08	0.357214	0.941	0.746	0.00215303	2 Blood	KPNB1
569	4.67073e-16	0.356697	0.535	0.143	2.68502e-11	2 Blood	KLHDC2
570	5.10973e-06	0.356673	0.663	0.429	0.293738	2 Blood	GOLGB1
571	8.54016e-14	0.356194	0.812	0.45	4.9094e-09	2 Blood	RAB6A
572	1.53565e-10	0.355955	0.871	0.53	8.82786e-06	2 Blood	PRRC2C
573	1.04203e-11	0.355849	0.891	0.6	5.99022e-07	2 Blood	WASF2
574	3.57998e-05	0.355155	0.248	0.092	1	2 Blood	KCNH7
575	1.27768e-06	0.355101	0.693	0.443	0.0734489	2 Blood	PNMA1
576	2.01299e-07	0.35499	0.525	0.259	0.0115719	2 Blood	RSPRY1
577	1.08587e-08	0.354527	0.574	0.278	0.000624226	2 Blood	CHTOP
578	2.15824e-06	0.354295	0.455	0.228	0.124068	2 Blood	KPNA1
579	1.47107e-13	0.354153	0.505	0.165	8.45661e-09	2 Blood	UBAP1
580	2.43773e-11	0.353465	0.693	0.334	1.40135e-06	2 Blood	DCAF6
581	9.93847e-15	0.353332	0.347	0.065	5.71323e-10	2 Blood	ZNF420
582	2.97248e-10	0.353011	0.891	0.637	1.70876e-05	2 Blood	ZFP36L2
583	3.68802e-10	0.352476	0.97	0.741	2.1201e-05	2 Blood	RAD23B
584	7.25715e-12	0.352177	0.881	0.622	4.17185e-07	2 Blood	IGF2BP2
585	7.80532e-09	0.35184	0.96	0.835	0.000448696	2 Blood	AP2M1
586	1.81709e-10	0.350445	0.743	0.402	1.04457e-05	2 Blood	WIPI2
587	1.31009e-13	0.349195	0.406	0.104	7.5312e-09	2 Blood	CNPPD1
588	6.43916e-13	0.349193	0.554	0.191	3.70161e-08	2 Blood	KIAA0319L
589	1.55294e-14	0.348719	0.663	0.254	8.92722e-10	2 Blood	JOSD1
590	5.15459e-13	0.348427	0.782	0.37	2.96317e-08	2 Blood	MARK3
591	2.32875e-14	0.348398	0.475	0.138	1.33871e-09	2 Blood	CAMK1D
592	2.18977e-19	0.3483	0.535	0.128	1.25881e-14	2 Blood	MAPRE3
593	2.53884e-08	0.347861	0.356	0.121	0.00145948	2 Blood	GPATCH11
594	0.000317038	0.347816	0.604	0.39	1	2 Blood	ATPAF1
595	1.83117e-22	0.346689	0.287	0.015	1.05267e-17	2 Blood	TFR2
596	2.20633e-17	0.346342	0.485	0.121	1.26833e-12	2 Blood	AEN
597	3.06073e-12	0.345654	0.644	0.276	1.75949e-07	2 Blood	MAP3K2
598	0.000368888	0.345411	0.119	0.034	1	2 Blood	STUB1
599	2.7e-11	0.344614	0.733	0.387	1.55212e-06	2 Blood	CSNK2A2
600	3.79686e-14	0.343491	0.505	0.155	2.18266e-09	2 Blood	CREBRF
601	8.30881e-07	0.343472	0.921	0.755	0.047764	2 Blood	MRFAP1
602	3.21348e-09	0.343398	0.832	0.567	0.00018473	2 Blood	PPP1R14C
603	1.30186e-10	0.343015	0.733	0.414	7.48388e-06	2 Blood	EP300
604	1.01686e-10	0.342795	0.624	0.3	5.84555e-06	2 Blood	USP10
605	1.11353e-10	0.342637	0.535	0.23	6.40126e-06	2 Blood	DLST
606	9.66767e-10	0.341924	0.426	0.15	5.55756e-05	2 Blood	BACE2
607	3.00439e-10	0.341757	0.723	0.356	1.7271e-05	2 Blood	PROX1
608	1.03395e-22	0.341283	0.416	0.056	5.94375e-18	2 Blood	RPS6KB2
609	2.50795e-10	0.341039	0.574	0.276	1.44172e-05	2 Blood	UBL4A
610	1.16731e-06	0.340957	0.257	0.085	0.0671037	2 Blood	ZNF548
611	1.44063e-14	0.340859	0.485	0.138	8.28158e-10	2 Blood	STXBP6
612	2.31877e-07	0.340651	0.386	0.157	0.0133297	2 Blood	EID2
613	1.62114e-05	0.340377	0.386	0.174	0.931931	2 Blood	TAOK2
614	4.97608e-09	0.340283	0.703	0.375	0.000286055	2 Blood	BOD1L1
615	9.94706e-13	0.33996	0.723	0.368	5.71817e-08	2 Blood	FAM120A
616	8.20074e-09	0.339223	0.673	0.344	0.000471428	2 Blood	RHOB
617	1.50179e-11	0.339064	0.584	0.242	8.63321e-07	2 Blood	DNAJC4
618	9.01791e-10	0.338982	0.703	0.358	5.18403e-05	2 Blood	EIF4H
619	5.76616e-16	0.338871	0.386	0.077	3.31474e-11	2 Blood	NFATC3
620	1.79084e-19	0.338621	0.772	0.286	1.02948e-14	2 Blood	USP15
621	1.25818e-07	0.33859	0.386	0.148	0.00723276	2 Blood	TFE3
622	2.15462e-11	0.338	0.554	0.211	1.23861e-06	2 Blood	TMEM64
623	4.36602e-21	0.337747	0.455	0.077	2.50985e-16	2 Blood	REPS2
624	1.96454e-09	0.336963	0.574	0.274	0.000112934	2 Blood	PPP1R15B
625	5.89961e-08	0.336861	0.792	0.516	0.00339145	2 Blood	CACYBP
626	3.68876e-09	0.336333	0.396	0.145	0.000212052	2 Blood	GAS2L1
627	1.02029e-07	0.336112	0.911	0.717	0.00586527	2 Blood	EIF4EBP2
628	2.90892e-16	0.335329	0.653	0.225	1.67222e-11	2 Blood	ZNF33B
629	0.000283257	0.3349	0.208	0.085	1	2 Blood	CCNJL
630	0.000140908	0.334673	0.297	0.14	1	2 Blood	CTSZ
631	2.46986e-09	0.334168	0.95	0.794	0.000141983	2 Blood	HMGB2
632	2.44365e-09	0.334113	0.406	0.143	0.000140476	2 Blood	OSBPL11
633	1.10039e-09	0.333995	0.941	0.676	6.32572e-05	2 Blood	WAC
634	1.52319e-15	0.333992	0.624	0.223	8.75623e-11	2 Blood	CHMP1B
635	2.00975e-09	0.333851	0.455	0.179	0.000115532	2 Blood	RP9
636	1.51144e-10	0.333629	0.733	0.38	8.68864e-06	2 Blood	PRELID3B
637	7.23602e-09	0.333308	0.515	0.218	0.00041597	2 Blood	HERPUD2
638	8.58986e-13	0.333286	0.653	0.257	4.93797e-08	2 Blood	TOPBP1
639	5.22879e-09	0.333087	0.604	0.291	0.000300582	2 Blood	PPCS
640	2.52614e-05	0.332895	0.446	0.228	1	2 Blood	NEK9
641	9.71769e-20	0.332608	0.495	0.107	5.58631e-15	2 Blood	ZNF273
642	2.69054e-12	0.332385	0.832	0.484	1.54668e-07	2 Blood	USP9X
643	3.28376e-10	0.332336	0.337	0.094	1.8877e-05	2 Blood	SLC7A1
644	0.00737879	0.331646	0.545	0.4	1	2 Blood	CBX6
645	0.000272618	0.331285	0.446	0.247	1	2 Blood	DIS3
646	2.49729e-07	0.331174	0.733	0.467	0.0143559	2 Blood	OAZ2
647	1.24669e-17	0.331057	0.248	0.017	7.16673e-13	2 Blood	SPESP1
648	4.25262e-08	0.330936	0.644	0.363	0.00244466	2 Blood	SAP30BP
649	8.25653e-08	0.330886	0.426	0.172	0.00474635	2 Blood	ATP11B
650	3.24576e-11	0.330655	0.505	0.184	1.86586e-06	2 Blood	SSBP2
651	5.48832e-08	0.330591	0.941	0.644	0.00315501	2 Blood	ARPC5
652	2.66725e-20	0.329998	0.782	0.31	1.5333e-15	2 Blood	PDCD10
653	5.80823e-12	0.32992	0.406	0.116	3.33892e-07	2 Blood	SP6
654	1.32853e-22	0.329437	0.287	0.015	7.63719e-18	2 Blood	MT1M
655	2.99798e-15	0.32802	0.733	0.293	1.72342e-10	2 Blood	ASB8
656	1.9245e-08	0.327932	0.733	0.412	0.00110632	2 Blood	SYAP1
657	1.42766e-10	0.327607	0.515	0.208	8.20704e-06	2 Blood	SMARCC2
658	0.000143999	0.327002	0.535	0.32	1	2 Blood	HNRNPLL
659	9.58648e-08	0.325633	0.822	0.632	0.00551089	2 Blood	JUND
660	3.60159e-09	0.325592	0.475	0.208	0.000207041	2 Blood	CALCOCO1
661	3.2898e-12	0.325475	0.455	0.14	1.89118e-07	2 Blood	PRKAR2B
662	6.52474e-14	0.325399	0.842	0.472	3.75081e-09	2 Blood	MBNL1
663	7.00763e-10	0.324928	0.683	0.366	4.02841e-05	2 Blood	PPM1A
664	8.2662e-18	0.324581	0.653	0.218	4.75191e-13	2 Blood	LDB1
665	8.97953e-09	0.324459	0.99	0.811	0.000516197	2 Blood	HMGB1
666	1.94414e-14	0.32399	0.406	0.099	1.11761e-09	2 Blood	ENDOD1
667	1.13007e-09	0.323718	0.832	0.538	6.4963e-05	2 Blood	COX7A2L
668	2.46564e-11	0.323617	0.723	0.37	1.4174e-06	2 Blood	LRRFIP2
669	1.68433e-11	0.323615	0.446	0.138	9.68255e-07	2 Blood	RNF6
670	6.23594e-15	0.323114	0.861	0.436	3.5848e-10	2 Blood	WDR26
671	2.98293e-12	0.32308	0.396	0.107	1.71477e-07	2 Blood	FLCN
672	8.70469e-12	0.322478	0.545	0.223	5.00398e-07	2 Blood	DIAPH1
673	8.56719e-05	0.322475	0.446	0.249	1	2 Blood	AGO3
674	1.75537e-09	0.322432	0.782	0.489	0.000100909	2 Blood	MED13L
675	3.97815e-05	0.322278	0.653	0.407	1	2 Blood	SETD3
676	0.000140526	0.322045	1	0.993	1	2 Blood	YBX1
677	4.99112e-06	0.321795	0.139	0.029	0.28692	2 Blood	AC139530.1
678	1.86912e-07	0.321555	0.297	0.097	0.0107448	2 Blood	CYB5R4
679	5.1004e-09	0.320982	0.485	0.211	0.000293201	2 Blood	FAM53B
680	2.037e-11	0.320703	0.752	0.407	1.17099e-06	2 Blood	CAMLG
681	5.84381e-10	0.319848	0.475	0.179	3.35937e-05	2 Blood	TMEM250
682	7.3483e-11	0.319722	0.792	0.453	4.22424e-06	2 Blood	ETF1
683	1.91163e-11	0.319619	0.495	0.172	1.09892e-06	2 Blood	SCNM1
684	3.25947e-05	0.319078	0.594	0.354	1	2 Blood	DFFA
685	7.45264e-11	0.317602	0.772	0.446	4.28422e-06	2 Blood	NCOR1
686	5.57618e-11	0.3164	0.861	0.487	3.20552e-06	2 Blood	CGGBP1
687	5.36561e-10	0.315614	0.723	0.429	3.08448e-05	2 Blood	NRAS
688	2.95999e-27	0.315024	0.465	0.053	1.70158e-22	2 Blood	PSTPIP2
689	4.12133e-08	0.315011	0.554	0.245	0.00236919	2 Blood	NSL1
690	6.04297e-09	0.31431	0.267	0.065	0.000347386	2 Blood	TCTA
691	5.93469e-07	0.31404	0.396	0.16	0.0341161	2 Blood	PDIA6
692	1.86923e-11	0.313901	0.842	0.489	1.07454e-06	2 Blood	SMAD2
693	1.65423e-12	0.313717	0.752	0.385	9.50952e-08	2 Blood	SARS
694	4.35293e-06	0.313328	0.347	0.145	0.250233	2 Blood	MTMR4
695	1.25015e-10	0.312951	0.713	0.37	7.18663e-06	2 Blood	PARD3
696	0.000354695	0.312397	0.861	0.685	1	2 Blood	SLC38A2
697	2.71527e-13	0.312293	0.495	0.162	1.5609e-08	2 Blood	MID1IP1
698	4.16075e-10	0.312289	0.347	0.102	2.39185e-05	2 Blood	RRM2B
699	3.60107e-07	0.312263	0.673	0.354	0.0207011	2 Blood	PHF10
700	0.000383655	0.31214	0.287	0.133	1	2 Blood	BYSL
701	3.3278e-12	0.311881	0.683	0.303	1.91302e-07	2 Blood	STRN3
702	2.56558e-10	0.3117	0.446	0.162	1.47485e-05	2 Blood	MBD4
703	3.80337e-05	0.311537	0.248	0.094	1	2 Blood	ASB6
704	4.63885e-11	0.3114	0.485	0.182	2.66669e-06	2 Blood	MYO18A
705	8.1614e-10	0.311314	0.743	0.45	4.69166e-05	2 Blood	LINC01578
706	2.53271e-31	0.311289	0.495	0.051	1.45595e-26	2 Blood	ANKRD18B
707	4.36232e-07	0.311263	0.307	0.104	0.0250773	2 Blood	DARS2
708	3.53364e-11	0.311209	0.644	0.305	2.03135e-06	2 Blood	CLCN3
709	4.34869e-12	0.310996	0.723	0.332	2.49989e-07	2 Blood	PCMT1
710	1.6101e-05	0.310552	0.604	0.392	0.92558	2 Blood	TMED4
711	3.19225e-10	0.310525	0.386	0.121	1.83509e-05	2 Blood	PPAT
712	2.73591e-15	0.309882	0.614	0.194	1.57276e-10	2 Blood	TMEM183A
713	4.11179e-28	0.309582	0.485	0.058	2.3637e-23	2 Blood	PTGS1
714	2.02491e-09	0.309268	0.188	0.029	0.000116404	2 Blood	PNP
715	2.30564e-07	0.309144	0.584	0.283	0.0132542	2 Blood	MPLKIP
716	4.87024e-10	0.308899	0.871	0.54	2.79971e-05	2 Blood	SEC62
717	8.12755e-08	0.308188	0.713	0.419	0.0046722	2 Blood	SOD2
718	1.08744e-15	0.30815	0.733	0.303	6.25125e-11	2 Blood	GPBP1L1
719	4.02833e-15	0.307783	0.525	0.148	2.31573e-10	2 Blood	ALMS1
720	1.36607e-06	0.307763	0.525	0.276	0.07853	2 Blood	SUGP2
721	0.000572743	0.307716	0.861	0.613	1	2 Blood	SF3B1
722	5.46756e-13	0.307478	0.802	0.433	3.14308e-08	2 Blood	CHD2
723	0.00037498	0.307206	0.337	0.165	1	2 Blood	ALAS1
724	2.60538e-15	0.307118	0.782	0.354	1.49773e-10	2 Blood	HLTF
725	1.23539e-12	0.306789	0.426	0.123	7.10176e-08	2 Blood	SMAP2
726	2.81145e-08	0.306226	0.386	0.15	0.00161619	2 Blood	UBN1
727	3.49782e-15	0.305884	0.287	0.041	2.01076e-10	2 Blood	PTK2B
728	2.50315e-11	0.305723	0.525	0.194	1.43896e-06	2 Blood	PSMD5
729	7.88954e-09	0.305722	0.366	0.128	0.000453538	2 Blood	RPS6KC1
730	1.40177e-10	0.305503	0.822	0.506	8.0582e-06	2 Blood	ZNF664
731	8.92517e-10	0.305349	0.485	0.186	5.13072e-05	2 Blood	NAPG
732	5.80079e-13	0.305348	0.515	0.167	3.33464e-08	2 Blood	DENND4A
733	6.09904e-11	0.305004	0.545	0.225	3.50609e-06	2 Blood	BLVRA
734	3.60308e-10	0.304919	0.228	0.041	2.07127e-05	2 Blood	BX322562.1
735	1.30914e-14	0.304735	0.564	0.201	7.52572e-10	2 Blood	FAM214B
736	1.77641e-17	0.304104	0.535	0.143	1.02119e-12	2 Blood	SGIP1
737	8.59578e-09	0.303468	0.386	0.138	0.000494137	2 Blood	FAM102B
738	4.42778e-15	0.303418	0.485	0.136	2.54535e-10	2 Blood	PARP6
739	9.3809e-08	0.302717	0.822	0.525	0.0053927	2 Blood	MOB1A
740	7.20277e-17	0.302708	0.644	0.213	4.14058e-12	2 Blood	OXSR1
741	2.85312e-08	0.302669	0.584	0.291	0.00164014	2 Blood	WBP2
742	9.2815e-14	0.302572	0.624	0.242	5.33556e-09	2 Blood	VPS13A
743	0.000238298	0.301776	0.257	0.109	1	2 Blood	LRMDA
744	4.46012e-10	0.301728	0.98	0.709	2.56394e-05	2 Blood	PCBP2
745	2.09081e-08	0.301573	0.446	0.177	0.00120192	2 Blood	HIVEP1
746	3.55528e-22	0.301571	0.386	0.046	2.04379e-17	2 Blood	HTATIP2
747	0.00583174	0.301358	0.416	0.264	1	2 Blood	SNHG17
748	7.8608e-09	0.301349	0.228	0.051	0.000451886	2 Blood	GAB3
749	1.64199e-06	0.301178	0.634	0.346	0.0943913	2 Blood	CMC1
750	1.78638e-05	0.301002	0.515	0.278	1	2 Blood	ACBD6
751	3.24601e-06	0.300844	0.465	0.225	0.1866	2 Blood	NLK
752	6.03956e-12	0.300517	0.465	0.143	3.4719e-07	2 Blood	UBE3B
753	1.29652e-07	0.300163	0.99	0.932	0.00745315	2 Blood	UBC
754	2.157e-06	0.300159	0.208	0.061	0.123997	2 Blood	SLC22A23
755	0.00320835	0.299224	0.584	0.416	1	2 Blood	SNRPF
756	2.80807e-18	0.29911	0.584	0.165	1.61425e-13	2 Blood	BMP2K
757	2.61664e-07	0.298565	0.663	0.409	0.015042	2 Blood	CHCHD1
758	0.00126642	0.298557	0.267	0.128	1	2 Blood	ATRN
759	6.98354e-12	0.298246	0.416	0.126	4.01456e-07	2 Blood	PYCR2
760	5.66667e-07	0.298027	0.871	0.584	0.0325754	2 Blood	SF3B2
761	3.60713e-08	0.297992	0.525	0.247	0.0020736	2 Blood	GOSR2
762	4.0743e-12	0.297946	0.822	0.441	2.34215e-07	2 Blood	SDCBP
763	8.1765e-07	0.297902	0.822	0.547	0.0470034	2 Blood	SH3GLB1
764	5.66423e-14	0.297713	0.178	0.01	3.25614e-09	2 Blood	AP003721.4
765	6.05832e-07	0.297694	0.594	0.322	0.0348269	2 Blood	PPP3CB
766	1.33043e-15	0.297208	0.356	0.063	7.6481e-11	2 Blood	MAZ
767	1.91611e-11	0.296942	0.436	0.133	1.1015e-06	2 Blood	FBXO11
768	1.16991e-08	0.296395	0.782	0.455	0.000672533	2 Blood	BEX1
769	1.39879e-08	0.296008	0.267	0.068	0.000804107	2 Blood	AL035071.1
770	0.000834965	0.295654	0.475	0.291	1	2 Blood	LPGAT1
771	1.07069e-09	0.295525	0.703	0.358	6.15494e-05	2 Blood	LBR
772	5.47825e-06	0.295487	0.297	0.116	0.314922	2 Blood	ZBTB2
773	1.41698e-11	0.295327	0.495	0.169	8.14565e-07	2 Blood	MTMR12
774	7.05108e-08	0.295244	0.535	0.257	0.00405338	2 Blood	PCF11
775	1.22386e-13	0.294752	0.792	0.361	7.03546e-09	2 Blood	TMX4
776	6.02108e-07	0.294622	0.366	0.148	0.0346128	2 Blood	USF3
777	0.000572525	0.294571	0.238	0.111	1	2 Blood	MSX1
778	1.4956e-05	0.294441	0.564	0.334	0.859763	2 Blood	SNW1
779	2.35191e-15	0.293987	0.436	0.104	1.35202e-10	2 Blood	LSM1
780	4.18775e-05	0.293974	0.832	0.55	1	2 Blood	UBE2D2
781	0.00342254	0.293918	0.109	0.039	1	2 Blood	ADGRV1
782	4.58945e-13	0.293705	0.554	0.194	2.63829e-08	2 Blood	CISD2
783	2.43842e-11	0.293553	0.158	0.012	1.40175e-06	2 Blood	AC114811.2
784	0.000404472	0.293421	0.287	0.133	1	2 Blood	GALM
785	8.1966e-11	0.293346	0.396	0.121	4.7119e-06	2 Blood	TAF5L
786	1.76809e-14	0.293246	0.347	0.068	1.0164e-09	2 Blood	MINK1
787	1.71261e-17	0.292534	0.436	0.094	9.84512e-13	2 Blood	CERS2
788	2.93182e-14	0.292474	0.861	0.443	1.68538e-09	2 Blood	CTNND1
789	3.79067e-05	0.292368	0.337	0.162	1	2 Blood	SAP30
790	7.23669e-09	0.292265	0.545	0.274	0.000416008	2 Blood	GABARAPL1
791	3.95616e-10	0.292164	0.495	0.184	2.27424e-05	2 Blood	VCPIP1
792	0.000404945	0.291792	0.406	0.211	1	2 Blood	PON2
793	1.48706e-15	0.289549	0.446	0.109	8.54851e-11	2 Blood	C21orf58
794	1.69025e-07	0.289263	0.822	0.538	0.00971658	2 Blood	RAB10
795	1.81838e-10	0.289215	0.554	0.228	1.04531e-05	2 Blood	CCDC59
796	8.33166e-11	0.289005	0.624	0.283	4.78954e-06	2 Blood	MPHOSPH8
797	1.84913e-05	0.288853	0.386	0.191	1	2 Blood	AXIN1
798	1.00958e-09	0.288516	0.683	0.366	5.80369e-05	2 Blood	THRA
799	6.54691e-09	0.288456	0.693	0.368	0.000376356	2 Blood	SPOP
800	1.54706e-06	0.288379	0.762	0.487	0.0889345	2 Blood	HIPK2
801	4.49926e-13	0.288272	0.406	0.107	2.58645e-08	2 Blood	ZNF714
802	1.04661e-15	0.288213	0.653	0.228	6.01653e-11	2 Blood	VTI1B
803	9.04014e-08	0.287697	0.396	0.15	0.00519681	2 Blood	GNPTAB
804	1.5339e-11	0.287478	0.485	0.167	8.81777e-07	2 Blood	PRKCB
805	5.67441e-14	0.287406	0.574	0.191	3.26199e-09	2 Blood	ALDH1B1
806	5.28743e-09	0.287156	0.832	0.482	0.000303953	2 Blood	PRPF40A
807	1.3641e-07	0.286921	0.406	0.169	0.00784169	2 Blood	AARS
808	2.11867e-07	0.286781	0.446	0.201	0.0121794	2 Blood	CFAP36
809	0.000138774	0.286693	0.515	0.295	1	2 Blood	PECAM1
810	1.5579e-08	0.286686	0.554	0.266	0.000895576	2 Blood	ANKH
811	9.67123e-05	0.286105	0.495	0.317	1	2 Blood	FAM78A
812	0.000464582	0.286004	0.337	0.172	1	2 Blood	LDB2
813	5.8175e-08	0.285998	0.95	0.76	0.00334425	2 Blood	SNX3
814	4.50593e-15	0.285732	0.317	0.053	2.59028e-10	2 Blood	ACHE
815	0.000313795	0.285485	0.406	0.22	1	2 Blood	SPCS2
816	9.5811e-12	0.285345	0.614	0.249	5.50779e-07	2 Blood	CBL
817	2.03219e-05	0.284893	0.545	0.305	1	2 Blood	VPS36
818	2.22689e-10	0.284886	0.97	0.758	1.28015e-05	2 Blood	CALM1
819	9.0415e-08	0.284767	0.812	0.545	0.0051976	2 Blood	PPP2R5C
820	1.68936e-09	0.284286	0.347	0.102	9.71144e-05	2 Blood	CYLD
821	2.62034e-11	0.283903	0.347	0.092	1.50633e-06	2 Blood	2003-03-01
822	1.59268e-10	0.283793	0.426	0.143	9.15566e-06	2 Blood	GRB10
823	1.30089e-13	0.283739	0.485	0.155	7.47827e-09	2 Blood	STK10
824	2.3247e-11	0.283605	0.851	0.521	1.33638e-06	2 Blood	UROS
825	2.36303e-13	0.283114	0.366	0.087	1.35841e-08	2 Blood	JAK2
826	2.5738e-07	0.283004	0.376	0.143	0.0147957	2 Blood	C12orf65
827	4.37281e-08	0.282993	0.574	0.288	0.00251375	2 Blood	NADK2
828	2.26222e-06	0.282986	0.356	0.143	0.130046	2 Blood	PRR14
829	4.52115e-12	0.282963	0.307	0.065	2.59903e-07	2 Blood	ZRANB1
830	5.19576e-12	0.281659	0.416	0.126	2.98683e-07	2 Blood	MAT2A
831	5.35198e-07	0.281297	0.98	0.857	0.0307664	2 Blood	HMGA1
832	4.50592e-07	0.281277	0.851	0.581	0.0259027	2 Blood	ARF4
833	7.46029e-08	0.281196	0.743	0.433	0.00428862	2 Blood	NARS
834	4.11425e-07	0.281069	0.337	0.126	0.0236512	2 Blood	VAC14
835	1.43341e-05	0.280445	0.238	0.085	0.824011	2 Blood	AMBRA1
836	5.04139e-29	0.280313	0.356	0.015	2.89809e-24	2 Blood	NT5DC4
837	6.49733e-10	0.280238	0.693	0.327	3.73505e-05	2 Blood	LARP4
838	2.8466e-07	0.280201	0.554	0.247	0.016364	2 Blood	HS2ST1
839	5.63737e-13	0.280099	0.931	0.54	3.2407e-08	2 Blood	TRIP12
840	1.62069e-07	0.279515	0.594	0.303	0.00931673	2 Blood	CENPU
841	2.49465e-09	0.279276	0.515	0.215	0.000143407	2 Blood	SLC35E1
842	5.85383e-07	0.278969	0.614	0.332	0.0336513	2 Blood	RBM42
843	9.01788e-07	0.2785	0.208	0.056	0.0518402	2 Blood	IFRD2
844	7.14587e-10	0.278295	0.337	0.09	4.10788e-05	2 Blood	NIPA2
845	5.22865e-06	0.278241	0.337	0.143	0.300574	2 Blood	RNASEH1-AS1
846	2.8118e-10	0.278142	0.574	0.257	1.61639e-05	2 Blood	IP6K1
847	2.22755e-05	0.278066	0.198	0.063	1	2 Blood	ZNF200
848	1.20569e-05	0.278037	0.663	0.412	0.693105	2 Blood	NOP56
849	7.90982e-10	0.277211	0.584	0.262	4.54704e-05	2 Blood	CASC3
850	1.18035e-08	0.277127	0.337	0.104	0.000678537	2 Blood	MAGI3
851	1.00118e-08	0.277002	0.436	0.165	0.000575539	2 Blood	CMTR1
852	1.46091e-09	0.27655	0.891	0.579	8.3982e-05	2 Blood	RAD21
853	3.99815e-10	0.276077	0.772	0.475	2.29838e-05	2 Blood	TNIP1
854	3.67166e-09	0.275716	0.851	0.525	0.000211069	2 Blood	PICALM
855	4.63625e-05	0.27569	0.267	0.107	1	2 Blood	CCNQ
856	3.86209e-11	0.275576	0.901	0.569	2.22016e-06	2 Blood	SAP18
857	2.52661e-07	0.275484	0.356	0.143	0.0145245	2 Blood	CPTP
858	3.85922e-18	0.275478	0.772	0.298	2.21851e-13	2 Blood	S100A4
859	4.31868e-16	0.275246	0.277	0.031	2.48264e-11	2 Blood	2008-03-01
860	0.000328453	0.274983	0.376	0.189	1	2 Blood	FEZ1
861	4.53926e-11	0.274886	0.703	0.351	2.60944e-06	2 Blood	PFDN2
862	6.57309e-10	0.274734	0.525	0.228	3.77861e-05	2 Blood	PLEKHB2
863	1.04195e-15	0.274666	0.396	0.082	5.98977e-11	2 Blood	TXNDC16
864	6.3384e-11	0.274499	0.861	0.533	3.6437e-06	2 Blood	ACTR3
865	4.53476e-07	0.274434	0.624	0.344	0.0260685	2 Blood	PPP2R2A
866	9.56053e-09	0.274291	0.792	0.47	0.000549597	2 Blood	PUM2
867	1.6349e-10	0.274131	0.812	0.513	9.39836e-06	2 Blood	ASAP1
868	3.1378e-12	0.273742	0.782	0.419	1.80379e-07	2 Blood	YPEL5
869	1.18855e-08	0.273706	0.723	0.419	0.000683252	2 Blood	SRSF4
870	5.53422e-07	0.273481	0.327	0.123	0.031814	2 Blood	FTSJ1
871	1.03333e-09	0.273369	0.535	0.228	5.94018e-05	2 Blood	FOXJ2
872	1.20854e-14	0.273115	0.802	0.38	6.94743e-10	2 Blood	TCEA1
873	2.43411e-08	0.272957	0.416	0.155	0.00139927	2 Blood	IFRD1
874	2.5304e-14	0.272285	0.208	0.017	1.45463e-09	2 Blood	SNORA80B
875	1.53126e-06	0.272166	0.772	0.523	0.0880263	2 Blood	CHMP4B
876	8.66497e-09	0.27194	0.446	0.172	0.000498115	2 Blood	SENP1
877	1.02561e-12	0.271902	0.683	0.303	5.89585e-08	2 Blood	BRD7
878	1.48368e-10	0.271871	0.465	0.165	8.5291e-06	2 Blood	IDE
879	5.06608e-05	0.271751	0.317	0.136	1	2 Blood	KLHL20
880	1.99164e-17	0.271441	0.634	0.208	1.14491e-12	2 Blood	H2AFX
881	0.000110285	0.271416	0.485	0.271	1	2 Blood	UBE2G1
882	5.20792e-09	0.271407	0.743	0.407	0.000299383	2 Blood	OSBPL8
883	9.2632e-08	0.271271	0.98	0.869	0.00532504	2 Blood	SET
884	1.10586e-07	0.271133	0.485	0.23	0.00635713	2 Blood	THAP12
885	0.00815979	0.27092	0.762	0.588	1	2 Blood	C5orf24
886	2.10991e-06	0.270631	0.455	0.218	0.121291	2 Blood	ADNP2
887	6.61277e-14	0.270552	0.386	0.09	3.80142e-09	2 Blood	IBA57
888	1.40197e-07	0.269865	0.743	0.472	0.00805935	2 Blood	ARCN1
889	1.68e-11	0.269649	0.713	0.32	9.65767e-07	2 Blood	PCMTD1
890	3.67874e-05	0.269574	0.327	0.15	1	2 Blood	A2M
891	8.23527e-19	0.269266	0.584	0.157	4.73413e-14	2 Blood	FCHO2
892	9.92691e-08	0.269034	0.356	0.126	0.00570658	2 Blood	CEBPB
893	2.84704e-07	0.268753	0.574	0.317	0.0163665	2 Blood	RAPGEF2
894	1.29091e-06	0.268627	0.396	0.172	0.0742095	2 Blood	ZNF37A
895	1.18537e-18	0.268477	0.713	0.264	6.81422e-14	2 Blood	CCDC117
896	9.62588e-11	0.268237	0.465	0.16	5.53354e-06	2 Blood	IFT20
897	3.45678e-08	0.268112	0.713	0.37	0.00198716	2 Blood	STX7
898	3.33163e-13	0.267875	0.347	0.075	1.91522e-08	2 Blood	ZNF569
899	5.71293e-08	0.267766	0.782	0.496	0.00328413	2 Blood	AKIRIN1
900	2.69891e-08	0.267427	0.663	0.38	0.0015515	2 Blood	GRB2
901	9.20771e-13	0.267329	0.634	0.242	5.29315e-08	2 Blood	LEPR
902	8.1167e-18	0.266816	0.614	0.182	4.66597e-13	2 Blood	HECTD4
903	3.71229e-18	0.26672	0.564	0.15	2.13405e-13	2 Blood	C2orf88
904	1.39148e-12	0.266546	0.515	0.177	7.99909e-08	2 Blood	ABCC5
905	1.45818e-07	0.266478	0.614	0.329	0.00838247	2 Blood	DNMT1
906	2.64841e-10	0.266067	0.416	0.138	1.52246e-05	2 Blood	BICRAL
907	7.52178e-06	0.26528	0.376	0.157	0.432397	2 Blood	ZBTB8OS
908	7.79335e-07	0.265186	0.554	0.31	0.0448009	2 Blood	ZC3HAV1
909	3.54327e-10	0.265093	0.782	0.443	2.03689e-05	2 Blood	RAB7A
910	8.76006e-08	0.264958	0.396	0.153	0.00503581	2 Blood	PRPF39
911	1.04966e-10	0.264882	0.376	0.111	6.03408e-06	2 Blood	ATP6V0A2
912	1.67026e-12	0.264385	0.653	0.271	9.60163e-08	2 Blood	ZFP91
913	1.63463e-08	0.263875	0.366	0.133	0.000939685	2 Blood	UHRF1BP1
914	3.27724e-15	0.263619	0.574	0.182	1.88395e-10	2 Blood	TBC1D15
915	8.18316e-12	0.263489	0.545	0.189	4.70417e-07	2 Blood	DUSP22
916	1.35788e-08	0.263287	0.901	0.654	0.000780589	2 Blood	GHITM
917	5.95691e-07	0.263198	0.554	0.288	0.0342439	2 Blood	CUL4B
918	7.20583e-11	0.263098	0.337	0.085	4.14234e-06	2 Blood	GADD45G
919	7.00463e-13	0.262921	0.594	0.237	4.02668e-08	2 Blood	CMAS
920	1.17225e-06	0.262312	0.644	0.366	0.067388	2 Blood	PRR11
921	2.42124e-08	0.262167	0.436	0.174	0.00139187	2 Blood	OTUD4
922	8.26043e-06	0.262136	0.218	0.073	0.474859	2 Blood	ZFYVE19
923	7.17499e-09	0.262129	0.426	0.157	0.000412461	2 Blood	FBXO22
924	2.24744e-06	0.261732	0.396	0.179	0.129196	2 Blood	ORMDL3
925	2.43791e-10	0.261706	0.752	0.395	1.40145e-05	2 Blood	JAK1
926	1.03549e-05	0.261693	0.287	0.116	0.59526	2 Blood	IRS1
927	4.507e-08	0.261503	0.663	0.332	0.00259089	2 Blood	ATM
928	8.39603e-09	0.261456	0.97	0.835	0.000482654	2 Blood	DDX17
929	7.2211e-08	0.260886	0.218	0.051	0.00415112	2 Blood	SEPSECS
930	4.45147e-05	0.260421	0.663	0.448	1	2 Blood	AK3
931	1.96799e-08	0.259924	0.624	0.31	0.00113132	2 Blood	RAB5A
932	4.1308e-12	0.259764	0.535	0.194	2.37463e-07	2 Blood	SLC5A3
933	1.52865e-12	0.25975	0.455	0.143	8.7876e-08	2 Blood	KMT2D
934	0.00802937	0.258646	0.238	0.128	1	2 Blood	TMOD2
935	7.44582e-07	0.258643	0.564	0.266	0.042803	2 Blood	ACTR10
936	1.3701e-07	0.257901	0.356	0.131	0.00787613	2 Blood	CCNJ
937	7.41563e-11	0.257726	0.663	0.327	4.26295e-06	2 Blood	TUG1
938	1.98318e-09	0.257408	0.881	0.559	0.000114005	2 Blood	HNRNPF
939	0.000257883	0.257201	0.376	0.201	1	2 Blood	SRPK1
940	0.000145157	0.257054	0.248	0.102	1	2 Blood	TXLNG
941	1.38343e-05	0.256949	0.416	0.213	0.795281	2 Blood	ZFP90
942	1.02571e-06	0.256492	0.772	0.511	0.0589642	2 Blood	BEX4
943	2.4878e-07	0.256209	0.356	0.136	0.0143014	2 Blood	GRPEL2
944	4.6863e-06	0.256204	0.396	0.182	0.269397	2 Blood	MRPL18
945	1.60915e-09	0.256049	0.307	0.085	9.25037e-05	2 Blood	PPP6R1
946	6.70437e-09	0.255994	0.515	0.22	0.000385407	2 Blood	POGK
947	2.68471e-11	0.255954	0.584	0.223	1.54333e-06	2 Blood	PNPLA8
948	7.39859e-11	0.255726	0.535	0.211	4.25315e-06	2 Blood	ASXL2
949	2.13828e-07	0.25501	0.663	0.37	0.0122921	2 Blood	DYNC1LI1
950	3.46482e-20	0.25499	0.347	0.039	1.99179e-15	2 Blood	HTRA2
951	2.07037e-07	0.254959	0.188	0.041	0.0119017	2 Blood	ZFAND4
952	1.98843e-05	0.254346	0.515	0.286	1	2 Blood	NPLOC4
953	1.64094e-06	0.254187	0.287	0.097	0.0943308	2 Blood	PIK3CB
954	9.81416e-13	0.253972	0.366	0.085	5.64177e-08	2 Blood	ING2
955	1.55547e-13	0.25389	0.594	0.213	8.94179e-09	2 Blood	SNX4
956	0.000920977	0.253773	0.347	0.186	1	2 Blood	NUF2
957	3.20675e-17	0.253704	0.495	0.116	1.84343e-12	2 Blood	PGM2L1
958	0.000226847	0.253507	0.436	0.257	1	2 Blood	DCP1A
959	1.57139e-22	0.25343	0.317	0.022	9.03327e-18	2 Blood	AL353693.1
960	1.67939e-11	0.253362	0.426	0.128	9.65412e-07	2 Blood	STAM
961	8.78382e-08	0.252948	0.554	0.274	0.00504947	2 Blood	CYB5A
962	0.00110675	0.252654	0.198	0.087	1	2 Blood	MIGA2
963	4.02919e-06	0.252521	0.287	0.111	0.231622	2 Blood	NT5E
964	3.04316e-12	0.252293	0.545	0.191	1.74939e-07	2 Blood	ESCO1
965	0.00135866	0.252272	0.426	0.252	1	2 Blood	SPOPL
966	1.18354e-08	0.252266	0.624	0.295	0.000680367	2 Blood	RELN
967	1.47481e-06	0.25218	0.356	0.14	0.0847808	2 Blood	ZFYVE1
968	4.58527e-14	0.252067	0.356	0.073	2.63589e-09	2 Blood	SNORA3B
969	5.66171e-13	0.251792	0.416	0.109	3.25469e-08	2 Blood	KIZ
970	2.19321e-08	0.25177	0.455	0.182	0.00126079	2 Blood	LINC00667
971	5.20963e-14	0.251317	0.465	0.138	2.99481e-09	2 Blood	GMPR
972	5.69092e-23	0.25105	0.337	0.027	3.27148e-18	2 Blood	GCC1
973	0.00763812	0.250963	0.327	0.184	1	2 Blood	TXNDC15
974	0.000365629	0.250686	0.485	0.288	1	2 Blood	GDE1
975	8.40075e-16	0.250453	0.465	0.116	4.82926e-11	2 Blood	RHBDD1
976	1.75568e-05	0.250398	0.604	0.363	1	2 Blood	RRAGA
977	2.6346e-07	0.250204	0.376	0.143	0.0151453	2 Blood	AC005332.6
978	0.00609846	0.250182	0.257	0.143	1	2 Blood	NRGN
979	0.00554584	-0.250782	0.446	0.271	1	2 Blood	PSME3
980	0.00129375	-0.259363	0.663	0.492	1	2 Blood	COL2A1
981	0.000615767	-0.263613	1	0.998	1	2 Blood	RPL35
982	0.0019337	-0.264951	0.644	0.409	1	2 Blood	PDCD6IP
983	0.00148521	-0.265305	0.406	0.225	1	2 Blood	COPS7A
984	0.00442841	-0.26605	0.238	0.114	1	2 Blood	INAFM1
985	0.00205737	-0.266112	0.485	0.291	1	2 Blood	SPINT2
986	0.00292618	-0.266635	1	0.988	1	2 Blood	RPL15
987	0.00592478	-0.26787	1	0.993	1	2 Blood	RPL23
988	0.00869441	-0.27569	0.198	0.097	1	2 Blood	PYM1
989	0.00245916	-0.277694	0.564	0.341	1	2 Blood	SCAF8
990	0.000582746	-0.278175	1	1	1	2 Blood	RPL10
991	0.0084873	-0.27897	0.545	0.339	1	2 Blood	KIDINS220
992	0.00306839	-0.279631	0.624	0.443	1	2 Blood	TRA2A
993	0.00472463	-0.280986	0.713	0.499	1	2 Blood	BIRC5
994	0.00235582	-0.281458	0.436	0.269	1	2 Blood	SFSWAP
995	0.000587942	-0.28511	0.584	0.37	1	2 Blood	YKT6
996	0.00272019	-0.287736	0.693	0.472	1	2 Blood	LAMTOR4
997	0.00186911	-0.288738	0.762	0.525	1	2 Blood	TXN2
998	1.78832e-06	-0.291155	0.129	0.022	0.102803	2 Blood	AC120114.1
999	0.000828469	-0.294667	0.505	0.288	1	2 Blood	MBTPS1
1000	0.00540613	-0.295062	0.109	0.218	1	2 Blood	SGPL1
1001	0.00145581	-0.295439	0.475	0.266	1	2 Blood	LTN1
1002	0.00174894	-0.296211	0.129	0.254	1	2 Blood	LOX
1003	1.4533e-05	-0.302349	1	1	0.835446	2 Blood	RPL13
1004	0.00438941	-0.303903	0.604	0.433	1	2 Blood	ZNF24
1005	0.00283866	-0.307299	0.248	0.119	1	2 Blood	MAP4K2
1006	2.39147e-07	-0.309229	1	1	0.0137476	2 Blood	RPLP1
1007	0.00784377	-0.310477	0.733	0.574	1	2 Blood	PCNA
1008	0.00219764	-0.312089	0.396	0.506	1	2 Blood	NOTCH2
1009	0.00731463	-0.314488	0.99	0.944	1	2 Blood	PPDPF
1010	0.00510148	-0.315162	0.069	0.177	1	2 Blood	HOMER3
1011	0.0011486	-0.315359	0.535	0.324	1	2 Blood	SPG21
1012	0.00815011	-0.317806	1	0.985	1	2 Blood	RPL35A
1013	3.4306e-05	-0.322231	1	0.998	1	2 Blood	RPL37
1014	0.00242078	-0.32757	1	0.944	1	2 Blood	AC007969.1
1015	0.00222006	-0.330195	1	0.993	1	2 Blood	RPL27A
1016	2.12156e-06	-0.330876	1	1	0.12196	2 Blood	MT-CO3
1017	0.00387207	-0.342414	0.594	0.368	1	2 Blood	OBSCN
1018	2.38111e-05	-0.34874	1	0.99	1	2 Blood	RPL32
1019	0.000320707	-0.351555	1	0.983	1	2 Blood	RPS15
1020	0.00468224	-0.352605	0.881	0.903	1	2 Blood	MARCKS
1021	1.51537e-05	-0.353121	0.426	0.191	0.871128	2 Blood	LUC7L
1022	0.000252472	-0.353628	0.97	0.927	1	2 Blood	RPL26
1023	0.00325484	-0.356275	0.752	0.506	1	2 Blood	TNPO1
1024	0.00355522	-0.357196	0.653	0.695	1	2 Blood	MT-TY
1025	0.00687533	-0.362699	0.703	0.712	1	2 Blood	MTCO1P40
1026	2.1531e-06	-0.36844	1	1	0.123773	2 Blood	MT-ND4
1027	0.00287847	-0.371848	0.099	0.218	1	2 Blood	NRK
1028	0.00977966	-0.372047	0.772	0.581	1	2 Blood	SIVA1
1029	0.00094223	-0.377475	1	0.995	1	2 Blood	RACK1
1030	0.00965679	-0.380132	0.356	0.426	1	2 Blood	DCN
1031	0.00127472	-0.382344	0.891	0.831	1	2 Blood	MT-TP
1032	0.00408605	-0.382862	0.099	0.213	1	2 Blood	RSPO3
1033	0.00672251	-0.388125	0.277	0.392	1	2 Blood	SDC2
1034	0.0073397	-0.389382	0.713	0.506	1	2 Blood	RBM24
1035	8.89947e-09	-0.394071	1	0.995	0.000511595	2 Blood	RPL36
1036	0.000119398	-0.3943	0.396	0.535	1	2 Blood	ANTXR1
1037	5.06057e-07	-0.397224	1	1	0.0290912	2 Blood	RPL31
1038	0.000341664	-0.399196	0.446	0.562	1	2 Blood	FZD1
1039	4.75459e-07	-0.400236	1	1	0.0273322	2 Blood	MT-CYB
1040	6.4535e-05	-0.404464	1	0.998	1	2 Blood	RPL11
1041	0.00941336	-0.404548	0.337	0.419	1	2 Blood	COL21A1
1042	0.000957425	-0.404756	1	0.99	1	2 Blood	RPS13
1043	6.27861e-05	-0.407764	0.891	0.862	1	2 Blood	AC073861.1
1044	0.00723569	-0.410211	0.99	0.969	1	2 Blood	ATP5F1A
1045	0.00567198	-0.424978	0.752	0.816	1	2 Blood	MARCKSL1
1046	0.00278658	-0.436332	1	0.973	1	2 Blood	MYL4
1047	2.35354e-07	-0.436688	1	0.998	0.0135295	2 Blood	RPL8
1048	5.91089e-07	-0.438332	1	0.995	0.0339793	2 Blood	RPS11
1049	0.000260064	-0.444393	0.475	0.591	1	2 Blood	ITGAV
1050	0.000515075	-0.444733	0.574	0.683	1	2 Blood	CDK6
1051	8.16958e-06	-0.446496	0.97	0.913	0.469636	2 Blood	AP001024.1
1052	5.27495e-05	-0.447109	0.644	0.683	1	2 Blood	MT-TC
1053	0.00361649	-0.451398	0.069	0.179	1	2 Blood	FNDC5
1054	0.00226985	-0.451501	0.99	0.956	1	2 Blood	SELENOW
1055	4.56633e-06	-0.454995	1	0.998	0.2625	2 Blood	MYL7
1056	0.00541237	-0.455016	0.446	0.516	1	2 Blood	GPC1
1057	0.000152235	-0.459634	0.881	0.879	1	2 Blood	LAPTM4B
1058	6.74947e-14	-0.463277	1	1	3.88e-09	2 Blood	RPLP2
1059	4.57249e-07	-0.469975	1	0.993	0.0262854	2 Blood	FAU
1060	0.00135959	-0.471773	0.238	0.368	1	2 Blood	SOX9
1061	3.47561e-05	-0.472685	1	1	1	2 Blood	MT-ATP6
1062	0.00542962	-0.478063	0.396	0.446	1	2 Blood	MFAP4
1063	2.73435e-08	-0.47834	0.96	0.995	0.00157187	2 Blood	VIM
1064	1.63039e-06	-0.484036	1	1	0.0937249	2 Blood	RPL18
1065	0.00322418	-0.484182	0.99	0.971	1	2 Blood	TTN
1066	3.30574e-09	-0.485658	1	0.998	0.000190034	2 Blood	RPL28
1067	0.000173162	-0.490182	0.941	0.944	1	2 Blood	NREP
1068	4.29142e-08	-0.494	1	0.998	0.00246697	2 Blood	RPL27
1069	0.00850073	-0.494796	0.842	0.843	1	2 Blood	CRYAB
1070	4.56633e-06	-0.495013	1	1	0.2625	2 Blood	MT-RNR1
1071	5.77509e-07	-0.505792	1	0.995	0.0331987	2 Blood	RPL38
1072	0.000818503	-0.507816	0.733	0.702	1	2 Blood	LAPTM4A
1073	0.000853282	-0.510258	1	0.971	1	2 Blood	COX7C
1074	0.00021042	-0.510974	0.673	0.719	1	2 Blood	FBN2
1075	4.61921e-09	-0.512148	1	0.993	0.00026554	2 Blood	RPS21
1076	0.00808067	-0.520636	0.465	0.559	1	2 Blood	PLK2
1077	0.00116822	-0.531857	0.99	0.939	1	2 Blood	COX8A
1078	2.51481e-09	-0.534514	1	0.993	0.000144567	2 Blood	RPS3
1079	1.81058e-06	-0.538816	0.99	0.944	0.104083	2 Blood	CFL1
1080	5.31952e-05	-0.543747	0.832	0.867	1	2 Blood	CD81
1081	0.000464485	-0.544452	0.96	0.935	1	2 Blood	COL3A1
1082	1.58003e-09	-0.545698	1	1	9.08298e-05	2 Blood	RPS19
1083	0.000107984	-0.548449	0.99	0.973	1	2 Blood	ACTG1
1084	0.00611102	-0.548977	0.891	0.881	1	2 Blood	UQCRQ
1085	0.00768794	-0.569838	0.891	0.901	1	2 Blood	CRIP2
1086	0.00664586	-0.570894	0.248	0.356	1	2 Blood	SYNPO2
1087	1.17608e-05	-0.576833	0.891	0.843	0.676083	2 Blood	LDHB
1088	2.07503e-06	-0.584647	1	0.983	0.119285	2 Blood	RPS5
1089	2.12366e-18	-0.587871	1	0.998	1.22081e-13	2 Blood	RPL37A
1090	2.59672e-06	-0.589412	1	0.983	0.149275	2 Blood	ACTC1
1091	0.000398278	-0.593226	0.851	0.881	1	2 Blood	PKM
1092	0.00399863	-0.598405	0.653	0.676	1	2 Blood	COL4A2
1093	5.51678e-05	-0.605506	0.802	0.831	1	2 Blood	SPARC
1094	0.00168455	-0.608667	0.743	0.738	1	2 Blood	C4orf48
1095	4.32092e-14	-0.609589	1	1	2.48392e-09	2 Blood	MT-CO2
1096	0.000448351	-0.61149	0.96	0.913	1	2 Blood	ATP5MC2
1097	0.00266825	-0.61777	0.604	0.676	1	2 Blood	RBPMS
1098	0.000512536	-0.621456	0.782	0.801	1	2 Blood	ENO3
1099	8.42022e-05	-0.623814	0.713	0.78	1	2 Blood	RGS5
1100	0.000528272	-0.633851	0.861	0.835	1	2 Blood	FSTL1
1101	0.00351949	-0.638776	0.97	0.959	1	2 Blood	ENO1
1102	0.000780286	-0.642154	0.95	0.889	1	2 Blood	NDUFS5
1103	4.42646e-11	-0.642279	1	1	2.5446e-06	2 Blood	RPS14
1104	0.00901376	-0.644727	0.396	0.438	1	2 Blood	TGFBI
1105	1.59454e-08	-0.645268	1	1	0.000916637	2 Blood	TPM1
1106	2.21711e-06	-0.655983	1	0.969	0.127453	2 Blood	TNNT2
1107	2.13296e-07	-0.660082	0.99	0.969	0.0122615	2 Blood	TNNC1
1108	1.72282e-14	-0.665903	1	1	9.90381e-10	2 Blood	RPS16
1109	0.00560995	-0.669493	0.218	0.32	1	2 Blood	TWIST1
1110	0.00506165	-0.677163	0.347	0.416	1	2 Blood	PCOLCE
1111	9.88561e-24	-0.679679	1	1	5.68284e-19	2 Blood	RPS29
1112	2.02582e-11	-0.695146	1	1	1.16456e-06	2 Blood	MT-ND3
1113	6.40396e-15	-0.70854	0.99	0.993	3.68138e-10	2 Blood	TMSB10
1114	0.00184527	-0.713801	0.921	0.886	1	2 Blood	SLC8A1
1115	0.000526454	-0.724653	0.604	0.637	1	2 Blood	SMYD1
1116	0.000244886	-0.726817	0.248	0.385	1	2 Blood	PRRX1
1117	9.79475e-05	-0.727116	0.663	0.7	1	2 Blood	CRABP2
1118	1.02146e-05	-0.74511	0.921	0.935	0.587197	2 Blood	SORBS2
1119	0.00810836	-0.749425	0.416	0.441	1	2 Blood	FLRT2
1120	1.02926e-08	-0.749748	0.99	0.976	0.00059168	2 Blood	TNNI1
1121	0.000103947	-0.754315	0.762	0.826	1	2 Blood	VCAN
1122	0.000884128	-0.757568	0.842	0.828	1	2 Blood	TNNI3
1123	3.87069e-12	-0.75857	0.98	0.995	2.2251e-07	2 Blood	HSPB1
1124	5.07772e-08	-0.759997	0.98	0.973	0.00291898	2 Blood	MYL3
1125	1.38672e-09	-0.765817	0.97	0.966	7.97169e-05	2 Blood	HSPB7
1126	3.61528e-08	-0.766804	0.307	0.54	0.00207828	2 Blood	CSRP2
1127	0.000402097	-0.776108	0.693	0.712	1	2 Blood	NCAM1
1128	0.00101341	-0.778373	0.693	0.751	1	2 Blood	PFKP
1129	0.000116638	-0.778514	0.644	0.7	1	2 Blood	RBP1
1130	9.38331e-12	-0.795415	0.96	0.966	5.39409e-07	2 Blood	MDK
1131	0.000986059	-0.797805	0.495	0.533	1	2 Blood	GPC3
1132	0.000215641	-0.806954	0.386	0.516	1	2 Blood	CLU
1133	8.00556e-06	-0.812674	0.713	0.768	0.460208	2 Blood	DPYSL3
1134	3.53969e-16	-0.818665	0.99	0.995	2.03482e-11	2 Blood	MYL9
1135	0.00602784	-0.836189	0.723	0.741	1	2 Blood	FLNA
1136	8.68045e-07	-0.83967	0.861	0.881	0.0499004	2 Blood	TPM2
1137	5.25701e-07	-0.851244	0.693	0.799	0.0302204	2 Blood	CDH2
1138	0.00445338	-0.881553	0.584	0.6	1	2 Blood	BGN
1139	0.000342587	-0.884052	0.396	0.492	1	2 Blood	LINC00632
1140	0.000216131	-0.91264	0.772	0.831	1	2 Blood	LGALS1
1141	4.28807e-08	-0.955903	0.762	0.85	0.00246504	2 Blood	COL1A2
1142	8.25579e-10	-1.00811	0.911	0.942	4.74592e-05	2 Blood	MYL2
1143	1.59875e-16	-1.1666	0.95	0.964	9.19056e-12	2 Blood	MYH7
1144	1.79933e-12	-1.54212	0.782	0.901	1.03436e-07	2 Blood	COL1A1
