# Supplementary material for: Spatial transcriptomics reveals novel genes during the remodelling of the embryonic human arterial valves
Source: PLoS Genet. 2023 Nov 27;19(11):e1010777. doi: 10.1371/journal.pgen.1010777 (PMC10703419; doi:10.1371/journal.pgen.1010777)
Supplement: S4 Table — Sheet 1: comparison of top 250 DEGs from Queen data (this manuscript) to DeLaughter et al (2013). Shared genes are in red. Sheet 2: list of top 250 DEGs from Queen data (this manuscript) and Asp et al (2019) clusters 5 and 6. Sheet 3: comparison of top 30 DEGs from Queen data (this manuscript) to Asp et al (2019) clusters 5 and 6. Shared genes are in green. Sheet 4. comparison of top 250 DEGs from Queen data (this manuscript) to Asp et al (2019) clusters 5 and 6. Shared genes are in green. (XLSX) [file pgen.1010777.s013.xlsx]

## Sheet: de Laughter
DeLaughter	Queen
TNC	COL1A2
ELN	LGALS1			DeLaughter (2013) [1]
MEOX1	COL1A1
BAALC	ELN
PRRX1	SOX4
CTHRC1	PDLIM3
PAPSS2	MGP
DLG2	GPC3
NGFR	COL3A1
IGFBP7	THBS1
COL9A1	LINC00632
STMN4	RBP1
CHST3	MFAP4
NDUFA4L2	FLRT2
CRABP1	OLFML3
CA3	CRABP2
COL9A3	PRRX1
DOC2B	SPARC
RSPO3	ID4
TMEM26	FBLN1
CLMP	FLNA
PDE1A	EMILIN1
INHBA	CLU
ROBO2	MYH10
TWIST1	ACTG1
POSTN	SLN
PI16	TGFBI
FST	MXRA8
SCARA3	S100A11
BMPER	C7
FRZB	RAB34
ADAM23	PCOLCE
SERINC2	FOS
GATA3	OGN
NT5E	PTN
PCDHAC2	S100A10
TUBB3	FKBP10
COX4I2	MMP2
SERPINE1	PDLIM7
WNT9B	C12orf57
COL2A1	PLK2
CLSTN2	ISG15
ERBB3	LIMCH1
C1QB	APOE
ADAMTS8	CALD1
MATN4	PLAT
FOXP2	PENK
PDLIM3	LEFTY2
HTRA1	EHD2
PDGFRA	SYNPO
SERPINF1	COL6A2
LUM	COL5A1
RARG	TIMP1
NFATC4	LTBP4
HAS2	PTGIS
THBS1	CXCL12
KIAA1755	JUNB
MSX2	SRPX
PITX2	ID2
FZD1	MICAL1
TGFBI	SFRP1
SOX9	FOSB
RGMA	IGFBP7
PDGFC	SEMA3D
FAM167A	EGR1
LPPR3	RHOC
SEMA3C	IGFBP4
MSX1	MAGED1
ANTXR1	MAF
SNAI2	FBLN5
TBX2	INHBA
PXDC1	EFNB2
C12orf68	TRIP6
PPP1R14A	ENAH
NCAM1	STX10
NFIX	MIS18A
LTBP4	ID1
ITGA4	LMCD1
STX1A	FSTL1
PCSK6	PKDCC
PKNOX2	AMOTL1
ZNF503	PRAF2
ADAMTS15	FBLN2
MFAP4	C4orf48
SYNPO	ACTB
CACHD1	ENC1
LOXL2	PLAC9
FBLN2	BGN
SNAI1	RCN2
EPHA3	TUBA1A
SYT11	ERBB3
PTPRB	TWIST1
LGALS1	BASP1
TGFB2	FMOD
PRRT4	FBN1
COL6A3	NRP2
UNC5C	COL6A3
SLC12A2	DAP
CLU	ZNF423
GLI3	PLD3
RASL11B	BMPR2
PRSS35	RABAC1
PCDH1	FSCN1
GPC6	NRBP1
BCAT1	ASPN
CLIP3	MIR100HG
WNT2	SPIN1
CRISPLD1	MYRF
DNM1	PSMA4
BOC	UCHL1
IGF1	ISLR
AQP1	ADARB1
PCDH18	FAT4
COL1A1	ZFPM1
CYP26B1	COL6A1
ENC1	CNN2
CD248	PTBP1
DPYSL4	POLR2F
IER3	ZFP36L1
LTBP1	IER2
BMF	FILIP1L
FGFRL1	PDGFRA
RNF130	SMAD6
NES	HOMER3
EDIL3	ACTG2
VASH1	VIM
ADA	HTRA1
TPBG	TPM4
ITGB3	LOX
TAGLN2	BMP4
UNC5B	CDH11
ROBO1	TSPO
WNT11	TAGLN2
FGFR2	RGS5
SMAD6	CKAP4
ADAMTSL2	GATA6
NLGN2	NSG1
HMGCS2	UNC5B
FLRT3	EFNA5
VCAN	RAB31
ITGB5	IGLON5
PHLDA1	RASL11B
HIST2H3C	SYNPO2
MFAP2	MARCKSL1
PRRX2	SSR2
COL9A2	CD248
HSD17B11	DAB2
LOC728392	HES4
BMP6	HAPLN1
ADAM19	KCNQ1OT1
UCHL1	PRRX2
ID1	MMP14
SMAD7	TRIB2
LTBP3	H3F3B
EEF1A2	MXRA5
SKIL	ITM2B
APCDD1	P3H3
LRP3	FGFR1
KCNE1	DPYSL3
ASB4	AEBP1
MAP1B	CLTA
SSBP2	MECOM
LIMCH1	CLIP3
SPINT2	TMED9
GARNL3	PXDN
BAMBI	EXT1
SBK1	LSM7
PLOD2	SELENOM
TGIF1	COPZ2
TNFRSF19	ANGPTL2
CHSY1	ANXA2
GPC1	ST6GAL2
HAPLN1	TCF7L1
ID3	TCF12
PLEKHA6	SRSF6
EFS	TMSB10
PRAF2	CRMP1
GAS6	DZIP1
DACT3	ROBO1
GLIPR2	MEIS2
CYR61	NFIC
CRIP1	EDIL3
SOX11	RPS19
ENO2	MORF4L2
LMNA	RND3
ERF	RAMP2
PPP2R5B	GSK3B
FOXP4	UBA1
BNIP3	ARHGEF40
LRFN4	SOX9
LHFPL2	BCL6B
RHOB	ACTN1
CDH6	C1orf21
SERF1A/SERF1B	CAPRIN1
LPHN1	OSBPL10
CD44	FNDC3A
Cd24a	SH3BGRL
NKD1	LAPTM5
ADAMTS17	SPATS2
ANGPTL2	FHL1
LMCD1	ITGA1
DCHS1	RHOJ
NNAT	RSPO3
MEIS2	COL9A3
S100A10	SSR4
NREP	TRPS1
TNS3	TRIO
DPYSL3	CCDC88A
MMP11	LIMD2
TRIM32	NFIX
PTMS	CPE
SSSCA1	ZNF579
FURIN	FUT8
APBB1	MZT2B
DDAH2	SLC44A2
TEAD3	RRBP1
GPR153	ERGIC2
GATA5	SPP1
P4HA1	MFAP2
H2afv	LTBP3
PLOD1	PKD2
RCOR2	RLIM
WNK4	ANTXR1
TSPAN7	RPL18
CHST11	ZFAS1
PCBP4	CD14
COL6A1	TIPARP
MESDC1	MDFI
H1FX	CREB3L2
KLHDC8B	SOX12
GATA4	AR
ATOH8	NFIA
DBN1	MDK
HIST1H2AB/HIST1H2AE	ARGLU1
PDGFRB	INKA1
MPP2	APH1A
ZNF516	CPNE1
PPM1L	IRF2BP2
SORCS2	RNF130
GPC3	LOXL2
CDC42EP4	SMAD7
RGS12	DCLK1
ATP1B1	TANC2
HIST2H2AB	EMP3
NDUFA1	LOXL1
CTSB	NRK
HNRNPA0	SNRPD2
DBI	IL11RA
IRF2BPL	RNASE1
NDRG2	KDELR1

## Sheet: Asp clusters 5,6
Queen	Asp5	Asp6
COL1A2	MYH11	PENK		Asp, 2019 [2]
LGALS1	FBLN5	PDLIM3
COL1A1	SULT1E1	COL9A2		Asp 5 OFT/large vessels
ELN	OGN	HAPLN1		Asp 6 AV mesenchyme and valves
SOX4	SMOC2	SOX9
PDLIM3	ACTG2	PRRX1
MGP	ELN	SAMD11
GPC3	CXCL12	MFAP4
COL3A1	HTRA1	ID4
THBS1	SOD3	HAS2
LINC00632	CPE	ID3
RBP1	ST6GAL2	FAT4
MFAP4	CRABP2	MXRA5
FLRT2	IGFBP7	FMOD
OLFML3	LOX	ID2
CRABP2	BGN	LIMCH1
PRRX1	OSR1	SYNPO2
SPARC	TINAGL1	DPYSL3
ID4	TAGLN	C7
FBLN1	ANOS1	LGALS1
FLNA	NOV	NPPA
EMILIN1	SPARC	SOX4
CLU	ACTA2	COL9A3
MYH10	FOSB	PTN
ACTG1	GEM	SEMA3D
SLN	CRISPLD1	MMP11
TGFBI	COL1A2	BMP4
MXRA8	PI15	MYL7
S100A11	MYL7	MICAL1
C7	IGFBP2	FBLN2
RAB34	FOS	ASPN
PCOLCE	MFAP4	MT-CO2
FOS	PLAT	THBS3
OGN	MEGF6	ACTG1
PTN	FN1	EPHA7
S100A10	COL1A1	LMCD1
FKBP10	CTGF	COL1A2
MMP2	ACTC1	ACTB
PDLIM7	TNNT2	MMP2
C12orf57	CYR61	TGFBI
PLK2	FBN1	MECOM
ISG15	MYL4	NR4A1
LIMCH1	SFRP2	TPM1
APOE	TNNC1	TAGLN
CALD1	PLK2	GPC3
PLAT	SLN	IGF1
PENK	TPM1	MT-ND1
LEFTY2	COL3A1	SMAD6
EHD2	ACTB	TWIST1
SYNPO	NOTCH3	TNNT2
COL6A2	EMILIN1	CRABP2
COL5A1	LTBP2	PPP1R12B
TIMP1	C11orf96	ATP2A2
LTBP4	MYH10	ID1
PTGIS	JUNB	PDGFRA
CXCL12	TNNI1	TPM4
JUNB	JAG1	POSTN
SRPX	ANTXR1	MYL9
ID2	PRSS35	B4GALNT4
MICAL1	PRDM6	IER3
SFRP1	MYL3	TNNC1
FOSB	HMCN1	MYL4
IGFBP7	MYBPC3	CLU
SEMA3D	CTD-2545M3.8	MT-ND4
EGR1	EGR1	ACTC1
RHOC	COL5A1	RGS5
IGFBP4	LTBP4	ROBO1
MAGED1	FSTL1	ZNF503
MAF	FBLIM1	ACTN1
FBLN5	MMP2	TMSB10
INHBA	S100A11	COL1A1
EFNB2	EFEMP1	MT-ATP6
TRIP6	GRIA2	MGP
ENAH	HSPB7	PCOLCE
STX10	FOXC1	ENAH
MIS18A	FRZB	SRPX
ID1	MYH7	MYL3
LMCD1	SLC8A1	MYBPC3
FSTL1	TTN	LDB3
PKDCC	FLNA	TNNI1
AMOTL1	ACTN2	TECRL
PRAF2	LOXL1	APCDD1
FBLN2	IL11RA	MT-CO1
C4orf48	SEMA5B	TNNI3
ACTB	VIM	LTBP4
ENC1	LGALS1	TTN
PLAC9	NPPA	MYH10
BGN	ISLR	NEBL
RCN2	PDE3A	BEX1
TUBA1A	PXDN	MT-ND3
ERBB3	FBLN1	PLN
TWIST1	CERCAM	NCAM1
BASP1	SPARCL1	GAS1
FMOD	COL14A1	UNC5B
FBN1	LDB3	COL3A1
NRP2	PLS3	YBX1
COL6A3	SORBS2	ZFP36L1
DAP	EEF1A2	VCAN
ZNF423	LMOD1	NAV1
PLD3	MGP	ATP5B
BMPR2	PLAC9	STK38L
RABAC1	FBN2	MT-ND2
FSCN1	SLIT2	MT-CYB
NRBP1	TPM4	TCF12
ASPN	ACTG1	FLNA
MIR100HG	GALNT2	S100A11
SPIN1	MT-CO2	BGN
MYRF	AEBP1	MT-CO3
PSMA4	SFRP1	FGF12
UCHL1	P4HB	COL6A1
ISLR	MYL2	VIM
ADARB1	CALD1	GSTP1
FAT4	PLN	CHCHD10
ZFPM1	THBS2	TAGLN2
COL6A1	P3H3	SLC25A4
CNN2	LTBP3	SLC8A1
PTBP1	GAPDH	COL12A1
POLR2F	PCOLCE	COL6A2
ZFP36L1	MDK	MYH7
IER2	TPM2	CRYAB
FILIP1L	EHD2	HSPB7
PDGFRA	SLC25A4	CKM
SMAD6	IER2	CCND1
HOMER3	GPC6	ACTN2
ACTG2	MRC2	FBLN1
VIM	NEBL	MRC2
HTRA1	JUN	GATA6
TPM4	OLFML3	RBP1
LOX	PDLIM7	USP28
BMP4	ACTN1	MEG3
CDH11	LRRC17	PPP1R1A
TSPO	COPZ2	ATP5A1
TAGLN2	ALDOA	FSCN1
RGS5	FSTL3	BMP1
CKAP4	TNNI3	PTMA
GATA6	DES	TACC2
NSG1	GMDS	CSRP3
UNC5B	COL27A1	LTBP3
EFNA5	SDC2	RASL11B
RAB31	RRAD	GJA1
IGLON5	LRRC32	MT-ND5
RASL11B	PFN2	TUBA1A
SYNPO2	CKM	ALDOC
MARCKSL1	MT-ND4	DDAH2
SSR2	CHCHD10	MYLK3
CD248	CSRP3	ANKRD1
DAB2	ATP5B	GLI3
HES4	LASP1	MTUS2
HAPLN1	C3orf58	RYR2
KCNQ1OT1	LUM	SMYD1
PRRX2	ENO3	TGM2
MMP14	SPON1	CNN2
TRIB2	ATP2A2	HSPB3
H3F3B	NREP	PLK2
MXRA5	MDH1	MYOM1
ITM2B	YBX1	ADGRA2
P3H3	EFNB2	SNTA1
FGFR1	P3H4	MIDN
DPYSL3	CSPG4	SMPX
AEBP1	POPDC2	EEF1A2
CLTA	KLF2	ALDOA
MECOM	STRA6	FHL2
CLIP3	ZYX	COX7B
TMED9	CORO6	MDK
PXDN	SYNPO	TMOD1
EXT1	PPP1R14A	ADCY5
LSM7	MYOM1	CNN1
SELENOM	MT-ATP6	TIMP1
COPZ2	KANK1	MDH1
ANGPTL2	MYOZ2	FABP3
ANXA2	SLIT3	MT-ND4L
ST6GAL2	SMYD1	FITM1
TCF7L1	NRK	CRIP2
TCF12	COL4A1	PXDN
SRSF6	ATP5A1	CYCS
TMSB10	RBP1	POPDC2
CRMP1	FABP3	ELN
DZIP1	HES4	HSPD1
ROBO1	PXDC1	PDLIM5
MEIS2	TECRL	H3F3B
NFIC	COL6A3	COL16A1
EDIL3	CALR	ATP5O
RPS19	LRP1	XIRP1
MORF4L2	ZFP36	PGAM2
RND3	COX7B	LIMS2
RAMP2	DUSP1	SH3BGR
GSK3B	CHPF	PTBP1
UBA1	SERPING1	ATP5G3
ARHGEF40	PFKP	COX6A2
SOX9	MB	SLC25A5
BCL6B	JUND	COX7A1
ACTN1	FKBP10	MYOZ2
C1orf21	GUCY1A3	LTBP1
CAPRIN1	PLSCR4	GNAI2
OSBPL10	ID3	NFIB
FNDC3A	PPP1R14C	UQCRC1
SH3BGRL	S100A6	UQCRQ
LAPTM5	PPP1CB	ACTA2
SPATS2	SERPINH1	COX5A
FHL1	PTGIS	GAS6
ITGA1	PLOD1	GTF3A
RHOJ	PMEPA1	TCEA3
RSPO3	ZNF362	ATP5L
COL9A3	FHL2	NDUFA4
SSR4	AXL	MT-ATP8
TRPS1	SMPX	IGFBP3
TRIO	MAP1B	PFKP
CCDC88A	GADD45B	MB
LIMD2	MYH7B	NDUFS6
NFIX	ADPRHL1	COX6C
CPE	QSOX1	C4orf48
ZNF579	MT-ND1	NDUFB1
FUT8	SNTA1	COX7A2
MZT2B	TM4SF1	IGFBP2
SLC44A2	NKX2-5	SORBS2
RRBP1	EEF1A1	MYH6
ERGIC2	ANKRD1
SPP1	CRIP2
MFAP2	ENC1
LTBP3	KCTD12
PKD2	COL18A1
RLIM	THSD4
ANTXR1	ISYNA1
RPL18	ACTN4
ZFAS1	FGF12
CD14	MEG3
TIPARP	HCFC1R1
MDFI	HLA-C
CREB3L2	MAGED2
SOX12	RBM24
AR	FITM1
NFIA	ANXA2
MDK	GSTP1
ARGLU1	MT-CO1
INKA1	MPZL1
APH1A	PDLIM5
CPNE1	TMOD1
IRF2BP2	CRYAB
RNF130	TMSB4X
LOXL2	LAPTM4B
SMAD7	MMP15
DCLK1	LTBP1
TANC2	RYR2
EMP3	FRMD4A
LOXL1	NAV1
NRK	BNIP3
SNRPD2	PTRF
IL11RA	CST3
RNASE1	IDH2
KDELR1	ATP1B1

## Sheet: Asp comparison top 30
Queen	Asp5	Asp6
COL1A2	MYH11	PENK		Asp (2019) [2]
LGALS1	FBLN5	PDLIM3
COL1A1	SULT1E1	COL9A2		top 30 both		Asp 5 OFT/large vessels
ELN	OGN	HAPLN1				Asp 6 AV mesenchyme and valves
SOX4	SMOC2	SOX9
PDLIM3	ACTG2	PRRX1
MGP	ELN	SAMD11
GPC3	CXCL12	MFAP4
COL3A1	HTRA1	ID4
THBS1	SOD3	HAS2
LINC00632	CPE	ID3
RBP1	ST6GAL2	FAT4
MFAP4	CRABP2	MXRA5
FLRT2	IGFBP7	FMOD
OLFML3	LOX	ID2
CRABP2	BGN	LIMCH1
PRRX1	OSR1	SYNPO2
SPARC	TINAGL1	DPYSL3
ID4	TAGLN	C7
FBLN1	ANOS1	LGALS1
FLNA	NOV	NPPA
EMILIN1	SPARC	SOX4
CLU	ACTA2	COL9A3
MYH10	FOSB	PTN
ACTG1	GEM	SEMA3D
SLN	CRISPLD1	MMP11
TGFBI	COL1A2	BMP4
MXRA8	PI15	MYL7
S100A11	MYL7	MICAL1
C7	IGFBP2	FBLN2

## Sheet: Asp comparison top 250
Queen	Asp5	Asp6
COL1A2	MYH11	PENK				Asp (2019) [2]
LGALS1	FBLN5	PDLIM3		top250 both
COL1A1	SULT1E1	COL9A2				Asp 5 OFT/large vessels
ELN	OGN	HAPLN1				Asp 6 AV mesenchyme and valves
SOX4	SMOC2	SOX9
PDLIM3	ACTG2	PRRX1
MGP	ELN	SAMD11
GPC3	CXCL12	MFAP4
COL3A1	HTRA1	ID4
THBS1	SOD3	HAS2
LINC00632	CPE	ID3
RBP1	ST6GAL2	FAT4
MFAP4	CRABP2	MXRA5
FLRT2	IGFBP7	FMOD
OLFML3	LOX	ID2
CRABP2	BGN	LIMCH1
PRRX1	OSR1	SYNPO2
SPARC	TINAGL1	DPYSL3
ID4	TAGLN	C7
FBLN1	ANOS1	LGALS1
FLNA	NOV	NPPA
EMILIN1	SPARC	SOX4
CLU	ACTA2	COL9A3
MYH10	FOSB	PTN
ACTG1	GEM	SEMA3D
SLN	CRISPLD1	MMP11
TGFBI	COL1A2	BMP4
MXRA8	PI15	MYL7
S100A11	MYL7	MICAL1
C7	IGFBP2	FBLN2
RAB34	FOS	ASPN
PCOLCE	MFAP4	MT-CO2
FOS	PLAT	THBS3
OGN	MEGF6	ACTG1
PTN	FN1	EPHA7
S100A10	COL1A1	LMCD1
FKBP10	CTGF	COL1A2
MMP2	ACTC1	ACTB
PDLIM7	TNNT2	MMP2
C12orf57	CYR61	TGFBI
PLK2	FBN1	MECOM
ISG15	MYL4	NR4A1
LIMCH1	SFRP2	TPM1
APOE	TNNC1	TAGLN
CALD1	PLK2	GPC3
PLAT	SLN	IGF1
PENK	TPM1	MT-ND1
LEFTY2	COL3A1	SMAD6
EHD2	ACTB	TWIST1
SYNPO	NOTCH3	TNNT2
COL6A2	EMILIN1	CRABP2
COL5A1	LTBP2	PPP1R12B
TIMP1	C11orf96	ATP2A2
LTBP4	MYH10	ID1
PTGIS	JUNB	PDGFRA
CXCL12	TNNI1	TPM4
JUNB	JAG1	POSTN
SRPX	ANTXR1	MYL9
ID2	PRSS35	B4GALNT4
MICAL1	PRDM6	IER3
SFRP1	MYL3	TNNC1
FOSB	HMCN1	MYL4
IGFBP7	MYBPC3	CLU
SEMA3D	CTD-2545M3.8	MT-ND4
EGR1	EGR1	ACTC1
RHOC	COL5A1	RGS5
IGFBP4	LTBP4	ROBO1
MAGED1	FSTL1	ZNF503
MAF	FBLIM1	ACTN1
FBLN5	MMP2	TMSB10
INHBA	S100A11	COL1A1
EFNB2	EFEMP1	MT-ATP6
TRIP6	GRIA2	MGP
ENAH	HSPB7	PCOLCE
STX10	FOXC1	ENAH
MIS18A	FRZB	SRPX
ID1	MYH7	MYL3
LMCD1	SLC8A1	MYBPC3
FSTL1	TTN	LDB3
PKDCC	FLNA	TNNI1
AMOTL1	ACTN2	TECRL
PRAF2	LOXL1	APCDD1
FBLN2	IL11RA	MT-CO1
C4orf48	SEMA5B	TNNI3
ACTB	VIM	LTBP4
ENC1	LGALS1	TTN
PLAC9	NPPA	MYH10
BGN	ISLR	NEBL
RCN2	PDE3A	BEX1
TUBA1A	PXDN	MT-ND3
ERBB3	FBLN1	PLN
TWIST1	CERCAM	NCAM1
BASP1	SPARCL1	GAS1
FMOD	COL14A1	UNC5B
FBN1	LDB3	COL3A1
NRP2	PLS3	YBX1
COL6A3	SORBS2	ZFP36L1
DAP	EEF1A2	VCAN
ZNF423	LMOD1	NAV1
PLD3	MGP	ATP5B
BMPR2	PLAC9	STK38L
RABAC1	FBN2	MT-ND2
FSCN1	SLIT2	MT-CYB
NRBP1	TPM4	TCF12
ASPN	ACTG1	FLNA
MIR100HG	GALNT2	S100A11
SPIN1	MT-CO2	BGN
MYRF	AEBP1	MT-CO3
PSMA4	SFRP1	FGF12
UCHL1	P4HB	COL6A1
ISLR	MYL2	VIM
ADARB1	CALD1	GSTP1
FAT4	PLN	CHCHD10
ZFPM1	THBS2	TAGLN2
COL6A1	P3H3	SLC25A4
CNN2	LTBP3	SLC8A1
PTBP1	GAPDH	COL12A1
POLR2F	PCOLCE	COL6A2
ZFP36L1	MDK	MYH7
IER2	TPM2	CRYAB
FILIP1L	EHD2	HSPB7
PDGFRA	SLC25A4	CKM
SMAD6	IER2	CCND1
HOMER3	GPC6	ACTN2
ACTG2	MRC2	FBLN1
VIM	NEBL	MRC2
HTRA1	JUN	GATA6
TPM4	OLFML3	RBP1
LOX	PDLIM7	USP28
BMP4	ACTN1	MEG3
CDH11	LRRC17	PPP1R1A
TSPO	COPZ2	ATP5A1
TAGLN2	ALDOA	FSCN1
RGS5	FSTL3	BMP1
CKAP4	TNNI3	PTMA
GATA6	DES	TACC2
NSG1	GMDS	CSRP3
UNC5B	COL27A1	LTBP3
EFNA5	SDC2	RASL11B
RAB31	RRAD	GJA1
IGLON5	LRRC32	MT-ND5
RASL11B	PFN2	TUBA1A
SYNPO2	CKM	ALDOC
MARCKSL1	MT-ND4	DDAH2
SSR2	CHCHD10	MYLK3
CD248	CSRP3	ANKRD1
DAB2	ATP5B	GLI3
HES4	LASP1	MTUS2
HAPLN1	C3orf58	RYR2
KCNQ1OT1	LUM	SMYD1
PRRX2	ENO3	TGM2
MMP14	SPON1	CNN2
TRIB2	ATP2A2	HSPB3
H3F3B	NREP	PLK2
MXRA5	MDH1	MYOM1
ITM2B	YBX1	ADGRA2
P3H3	EFNB2	SNTA1
FGFR1	P3H4	MIDN
DPYSL3	CSPG4	SMPX
AEBP1	POPDC2	EEF1A2
CLTA	KLF2	ALDOA
MECOM	STRA6	FHL2
CLIP3	ZYX	COX7B
TMED9	CORO6	MDK
PXDN	SYNPO	TMOD1
EXT1	PPP1R14A	ADCY5
LSM7	MYOM1	CNN1
SELENOM	MT-ATP6	TIMP1
COPZ2	KANK1	MDH1
ANGPTL2	MYOZ2	FABP3
ANXA2	SLIT3	MT-ND4L
ST6GAL2	SMYD1	FITM1
TCF7L1	NRK	CRIP2
TCF12	COL4A1	PXDN
SRSF6	ATP5A1	CYCS
TMSB10	RBP1	POPDC2
CRMP1	FABP3	ELN
DZIP1	HES4	HSPD1
ROBO1	PXDC1	PDLIM5
MEIS2	TECRL	H3F3B
NFIC	COL6A3	COL16A1
EDIL3	CALR	ATP5O
RPS19	LRP1	XIRP1
MORF4L2	ZFP36	PGAM2
RND3	COX7B	LIMS2
RAMP2	DUSP1	SH3BGR
GSK3B	CHPF	PTBP1
UBA1	SERPING1	ATP5G3
ARHGEF40	PFKP	COX6A2
SOX9	MB	SLC25A5
BCL6B	JUND	COX7A1
ACTN1	FKBP10	MYOZ2
C1orf21	GUCY1A3	LTBP1
CAPRIN1	PLSCR4	GNAI2
OSBPL10	ID3	NFIB
FNDC3A	PPP1R14C	UQCRC1
SH3BGRL	S100A6	UQCRQ
LAPTM5	PPP1CB	ACTA2
SPATS2	SERPINH1	COX5A
FHL1	PTGIS	GAS6
ITGA1	PLOD1	GTF3A
RHOJ	PMEPA1	TCEA3
RSPO3	ZNF362	ATP5L
COL9A3	FHL2	NDUFA4
SSR4	AXL	MT-ATP8
TRPS1	SMPX	IGFBP3
TRIO	MAP1B	PFKP
CCDC88A	GADD45B	MB
LIMD2	MYH7B	NDUFS6
NFIX	ADPRHL1	COX6C
CPE	QSOX1	C4orf48
ZNF579	MT-ND1	NDUFB1
FUT8	SNTA1	COX7A2
MZT2B	TM4SF1	IGFBP2
SLC44A2	NKX2-5	SORBS2
RRBP1	EEF1A1	MYH6
ERGIC2	ANKRD1
SPP1	CRIP2
MFAP2	ENC1
LTBP3	KCTD12
PKD2	COL18A1
RLIM	THSD4
ANTXR1	ISYNA1
RPL18	ACTN4
ZFAS1	FGF12
CD14	MEG3
TIPARP	HCFC1R1
MDFI	HLA-C
CREB3L2	MAGED2
SOX12	RBM24
AR	FITM1
NFIA	ANXA2
MDK	GSTP1
ARGLU1	MT-CO1
INKA1	MPZL1
APH1A	PDLIM5
CPNE1	TMOD1
IRF2BP2	CRYAB
RNF130	TMSB4X
LOXL2	LAPTM4B
SMAD7	MMP15
DCLK1	LTBP1
TANC2	RYR2
EMP3	FRMD4A
LOXL1	NAV1
NRK	BNIP3
SNRPD2	PTRF
IL11RA	CST3
RNASE1	IDH2
KDELR1	ATP1B1

## Sheet: references
1. DeLaughter DM, Christodoulou DC, Robinson JY, Seidman CE, Baldwin HS, Seidman JG, et al. Spatial transcriptional profile of the chick and mouse endocardial cushions identify novel regulators of endocardial EMT in vitro. J Mol Cell Cardiol. 2013 Jun;59:196-204.
2. Asp M, Giacomello S, Larsson L, Wu C, Fürth D, Qian X, et al. A Spatiotemporal Organ-Wide Gene Expression and Cell Atlas of the Developing Human Heart. Cell. 2019 Dec 12;179(7):1647-1660.e19.
