# Supplementary material for: Spatial transcriptomics reveals novel genes during the remodelling of the embryonic human arterial valves
Source: PLoS Genet. 2023 Nov 27;19(11):e1010777. doi: 10.1371/journal.pgen.1010777 (PMC10703419; doi:10.1371/journal.pgen.1010777)
Supplement: S5 Table — Dark yellow suggests an arterial valve phenotype, lighter yellow reflects a cardiovascular phenotype. (XLSX) [file pgen.1010777.s014.xlsx]

## Sheet: disease links
gene	human mut (from OMIM: https://www.omim.org)	mouse ko (from: https://www.sanger.ac.uk/data/mouse-genomes-project/)
COL1A2	Ehlers-Danlos, osteogenesis imperfecta	mimics human
LGALS1	ND	NP
COL1A1	Ehlers-Danlos, osteogenesis imperfecta	mimics human
ELN	Supravalvular aortic stenosis, williams-Bueran	mimics human
SOX4	mild neurodevelopmental	CAT, SLV and IVS defects
PDLIM3	ND	RV dilatation as emb and adult, valves said to be fine (Jo et al, 2001) [2]
MGP	Keutal syndrome (inc pulmonary stenosis), calcification	calcification
GPC3	Sympson-Golabi syndrome (inc CHD)	mimics human
COL3A1	Ehlers-Danlos, osteogenesis imperfecta	mimics human
THBS1	ND	"abnormal heart morphology" vs no abnormalities in heart or aorta
LINC00632	ND	not in mouse
RBP1	ND	healthy, increased lipidosity
MFAP4	implicated in CHD (Hitz, 2012) [1]	no CHD reported, lung defects
FLRT2	ND	severe epicardial and ventricular defects, no OFT defects reported
OLFML3	ND	NP
CRABP2	ND	NP (minor limb in DM)
PRRX1	agnathia-otocephaly complex	great artery defects
SPARC	? Osteogenesis imperfecta	viable and fertile, cataracts and osteopenia
ID4	ND	viable, reduced brain size, reduced body fat
FBLN1	synpolydactyly	vascular defects
FLNA	X linked cardiac valvular dysplasia + many others	PTA, IAA, VSD, haemorrhages
EMILIN1	neuronapthy	valve disease defects in elastic fibres and lymph defects
CLU	ND	NP
MYH10	? Compex neurological	CHD, DORV, epicardial
ACTG1	Baraitser-Winter syndrome (deafness)	early lethality
SLN	ND	increased cardiac contractility
TGFBI	Camurati-Engelmann disease (bone)	50% early lethality but no CHD - compensation?
MXRA8	ND	NP
S100A11	ND	impaired cardiac contractility
C7	recurrent bacterial infections	hyperactivity
RAB34	ND	cleft lip/palate syndactlyly (cilia gene)
PCOLCE	ND	thickened cortical and trabecular bone
FOS	ND	many defects (not heart?)
OGN	ND	reduced collagen fibre density, skin weakness
PTN	ND	behavioural
S100A10	ND	behavioural
FKBP10	osteogenesis imperfecta	emb lethal, reduced aorta thickness, CF and limb defects, tissue fragility
MMP2	multicentric osteolysis, nodulosis, and arthropathy	vascular abnormalities + many other system defects
PDLIM7	ND	abnormal AV valves
C12orf57	Temtamy syndrome	not in mouse
PLK2	ND	impaired embryonic and placental growth
ISG15	immunodeficiency	viable, fertile (decid + vasc defects etc lead to reduced liver size?)
LIMCH1	ND	behavioural , aging
APOE	Alzheimer, hyperlipoproteinemia, CA disease	atherosclerosis
CALD1	ND	umbilical hernia, some strains emb lethal
PLAT	thrombophilia	behavioural
PENK	ND	viable, fertile, behavioural, nitrouria
LEFTY2	ND	LR patterning
EHD2	ND	increased lipid droplet size in adipose tissue (cavaeolae)
SYNPO	ND	behavioural
COL6A2	Ullhrich/Bethlam myopathy/muscupar dystrophy	muscelar dystrophy
COL5A1	Rehlers Danlos I, fibromuscular dysplasia	emb death at E10 - CV insufficiency - model ED
TIMP1	ND	viable, defective vascular permeability +
LTBP4	cutis laxa	abnormal lung, cardiomyopathy
PTGIS	hypertension	abnormal aortic wall morphology
CXCL12	resistance to AIDS	valve defects, CA defects, VSD ++
JUNB	ND	osteopenia
SRPX	ND	tumour susceptibility
ID2	ND	cardiac defects (SHF)
MICAL1	ND	ND
SFRP1	ND	viable, deteriorating cardiac function
FOSB	ND	NP, nurturing deficit
IGFBP7	Retinal arterial macroaneurysm with supravalvular pulmonic stenosis	abnormal mammary gland and lactation
SEMA3D	ND	PV into RA, parathyroid defects
EGR1	ND	cardiac fibrosis
RHOC	ND	viable, fertile
IGFBP4	ND	prenatal growth defect
MAGED1	ND	hair cycling, behavioural defects
MAF	cataract + deafness, ID, seizures	late fetal death, abnormal heart morphology
FBLN5	cutis laxa, charcot-marie-tooth,	models human
INHBA	ND	growth, reproductive defects
EFNB2	ND	venous and arterial defects
TRIP6	ND	hydrocephalus (cilia)
ENAH	ND	neural tube defects
STX10	ND	not in mouse
MIS18A	ND	emb lethal chromosomal seggregation defects
ID1	ND	no defects alone, but cardiac defects in DM with Id2 and 3
LMCD1	link to MVP	NP
FSTL1	AV valve defects	AV valve defects
PKDCC	limb shortening, dysmorphic features	models human
AMOTL1	ND	neonatal lethal ? Why
PRAF2	ND	behavioural
FBLN2	ND	NP compensation from Fbln1?
C4orf48	ND	NP
ACTB	Baraitser-winter syndrome, dystonia	no CV defects
ENC1	ND	homeostasis only
PLAC9	ND	NP
BGN	EDS, Meester-Loeys syndrome, Spondyloepimetaphyseal dysplasia	no fetal phenotype
RCN2	ND	reduced blood pressure
TUBA1A	lisssencephaly	haemorrhage, brain
ERBB3	lethanl congenital contractures, visceral neuropathy	poor trabeculation and cushion formation
TWIST1	craniosynostosis syndromes	die early, NTD, NCC defects,
BASP1	ND	behavioural
FMOD	ND	valve defects - myotendinous + various other muscle
FBN1	Marfan,	model human
NRP2	ND	NCC phenotype but not cardiac
COL6A3	Bethlam/Ullhrich	models human
DAP	ND	increased heart weight
ZNF423	joubert, nephrophthisis	brain defects
PLD3	? Spinicerebellar ataxis	haematopoietic

## Sheet: references
1. Hitz MP, Lemieux-Perreault LP, Marshall C, Feroz-Zada Y, Davies R, Yang SW, et al. Rare copy number variants contribute to congenital left-sided heart disease. PLoS Genet. 2012 Sep;8(9):e1002903.
2. Jo K, Rutten B, Bunn RC, Bredt DS. Actinin-associated LIM protein-deficient mice maintain normal development and structure of skeletal muscle. Mol Cell Biol. 2001 Mar;21(5):1682-7.
